# Supplementary material for: Invariant Distribution of Promoter Activities in Escherichia coli
Source: PLoS Comput Biol. 2009 Oct 23;5(10):e1000545. doi: 10.1371/journal.pcbi.1000545 (PMC2758578; doi:10.1371/journal.pcbi.1000545)
Supplement: Dataset S1 — All promoter activities and OD at each condition. (21.49 MB XLS) [file pcbi.1000545.s021.xls]

## Sheet: Glucose
PA
gene name
rihC	0	0	0	0	0	0	0	0	0	0	0	0	5.20368	15.4629	25.7821	34.9789	42.7225	45.6063	43.3481	39.7436	35.8767	31.9516	28.7163	26.1023	23.2545	20.8041	18.8805	16.5786	14.4795	12.9909	11.0858	9.20061	8.67665	9.13533	10.0474	11.5585	13.0255	13.1161	11.6517	9.36621	6.84718	4.42595	3.09426	3.23856	4.24362	5.5637	6.81364	7.2608	6.58678
hisL	923.039	1319.83	1617.58	1753.53	1821.63	1845.76	1819.42	1769.82	1714.02	1656.18	1600.6	1545.58	1483.7	1410.49	1328	1237.28	1141.13	1045.6	954.928	867.799	784.059	706.056	632.813	563.396	499.571	441.767	388.305	339.103	291.49	243.28	195.467	147.065	99.5775	54.7423	11.5737	0	0	0	0	0	0	0	0	0	0	0	0	0	0
ilvL	401.326	787.098	1039.96	1205.29	1299.93	1325.27	1303.35	1259	1210.48	1167.66	1127.53	1090.27	1054.81	1017.55	977.987	937.785	896.087	854.063	812.317	768.013	724.699	685.178	645.34	605.469	569.951	531.75	487.195	441.782	394.041	339.778	286.64	237.819	189.462	141.442	97.8018	53.8499	6.02114	0	0	0	0	0	0	0	0	0	0	0	0
amiC	115.662	123.062	126.029	108.577	91.1519	77.5355	69.2445	67.8825	67.8285	69.1972	73.0643	76.1766	77.1462	77.9526	77.3183	73.2952	68.3055	63.0218	55.8779	47.8991	41.2197	34.9457	28.5175	23.4235	19.5637	15.6435	11.8604	9.25499	7.16592	5.49798	4.70285	4.67627	4.53166	4.00949	3.35787	0	0	0	0	0	0	0	3.03718	0	0	3.23939	3.58592	3.823	4.15901
argI	124.887	70.2448	51.7241	6.64142	0	0	0	0	6.14212	12.9155	19.0249	24.0075	28.5342	32.9016	36.4726	39.1397	40.4587	40.458	39.8415	37.9582	35.379	33.5148	30.469	26.3729	23.7459	21.6489	19.5214	19.8909	22.6021	25.8828	30.5738	36.7168	42.3127	46.6341	49.6284	49.566	45.4479	38.9889	30.5607	20.9042	12.6483	6.99819	3.33497	0	0	0	0	0	0
glnB	91.6767	85.1435	92.6682	86.3958	88.9524	93.3173	93.2933	93.312	91.2645	89.2449	91.2151	95.8572	102.549	109.993	116.163	119.243	119.131	116.825	113.612	108.615	103.476	99.2838	93.5994	86.7278	80.3886	72.8493	63.7801	55.8178	48.8673	42.1215	37.3651	34.6799	32.9295	31.2824	29.1232	25.6885	21.2035	15.7888	10.506	6.88577	4.57926	0	0	0	0	0	0	0	0
tktB	104.661	48.5587	35.4659	0	0	10.2271	22.0926	32.2563	44.039	54.565	59.513	64.1548	70.6634	74.0477	75.1184	77.1837	77.9945	76.3659	74.7625	73.0125	69.5598	65.3729	60.8479	54.7227	48.0554	42.1319	36.6128	31.5648	28.1427	25.6264	22.7944	20.1623	18.2871	16.6368	15.0069	14.1692	13.6664	12.9158	12.4429	12.6772	13.0161	13.5606	14.2955	13.9798	12.1381	9.66357	6.88665	3.75428	0
lacZ	52.6676	26.2586	23.1298	9.8089	16.1327	29.3712	46.7787	62.8537	76.7042	88.7164	95.2335	96.1176	95.317	92.651	88.1279	84.2883	80.9583	76.3618	71.2114	65.8768	59.2682	52.4854	47.0729	42.3995	37.8504	33.9558	30.0438	25.0811	19.9304	15.6741	12.1687	9.86577	9.43573	9.82043	10.1984	10.6684	11.1896	11.5704	12.0078	12.5049	12.9059	12.2313	10.0685	7.3515	4.64392	0	0	0	3.17904
yabP	24.9871	0	0	0	7.94981	24.7601	42.6924	60.1733	75.4085	87.5875	97.7634	105.205	109.922	113.895	117.352	118.837	118.894	117.224	112.333	104.805	96.9685	88.9328	80.8851	73.9036	67.702	61.2465	54.4531	47.5903	40.8559	34.5779	28.5898	23.6506	20.1287	17.6254	15.7058	14.6559	14.1925	13.6179	13.0157	12.8575	13.0447	12.5519	11.1836	9.09906	6.04519	0	0	0	0
cysK	100.246	345.809	497.171	622.699	693.645	694.811	658.713	598.15	526.387	465.247	418.709	384.41	363.728	351.698	341.509	329.802	314.523	293.06	266.175	236.928	207.352	179.375	155.022	134.654	117.717	104.356	93.549	84.1403	75.8485	67.6317	58.9016	50.0144	40.8274	31.5281	22.5793	13.9831	5.6258	0	0	0	0	0	0	0	0	0	0	0	0
ilvC	0	25.7684	36.5545	41.9523	46.3253	51.6294	57.0736	66.3004	81.3835	99.1298	118.893	146.566	180.348	214.157	248.423	279.447	297.646	301.684	296.238	280.521	255.678	228.571	202.639	176.415	151.424	130.061	111.013	93.147	77.8076	65.2818	54.0548	44.4474	37.1077	30.8015	24.593	19.5071	15.0953	10.331	5.99097	0	0	0	0	0	0	0	0	0	0
lysA	0	0	0	0	6.14215	25.8766	44.7755	63.1503	85.4113	106.524	120.151	132.309	144.435	152.816	159.379	165.259	166.288	162.119	154.833	143.713	129.567	115.648	102.54	89.8701	79.0569	69.9396	61.1244	52.9578	45.8609	39.2247	33.7209	29.9919	27.0013	23.9603	21.1068	17.8037	13.9153	10.5039	8.50452	7.15518	5.82155	4.71075	3.24276	0	0	0	0	0	0
yaaA	74.4835	73.2894	86.4785	75.3943	71.584	72.6368	70.2054	69.2346	75.3721	80.0497	80.6657	81.9814	80.9827	76.9284	75.8699	77.8694	79.5124	81.8159	84.3697	83.1998	79.4528	75.6191	69.9577	62.7834	57.2964	51.9797	44.9814	38.9099	33.7826	27.4196	21.5426	17.8137	15.0988	13.642	13.6073	13.3367	11.6133	8.44172	3.51694	0	0	0	0	0	0	0	0	0	0
aroF	191.522	68.8512	40.596	0	0	0	8.51874	27.3108	44.5857	56.5201	64.7402	73.6679	81.9721	86.7134	91.1404	96.5327	100.993	104.631	109.689	116.267	122.998	128.653	132.483	133.676	131.061	124.997	117.066	108.631	100.212	91.8596	84.1839	77.7078	72.3121	67.2359	63.0688	60.0775	57.2862	53.9872	51.0398	48.5794	44.7902	39.2362	32.5384	24.4963	14.9605	6.01334	0	0	0
pfkA	177.607	141.025	148.202	122.506	125.76	139.07	155.345	166.558	178.071	188.602	193.657	199.01	207.779	214.351	218.796	223.552	224.975	220.861	213.249	202.718	190.189	177.495	165.63	155.464	146.967	138.663	129.553	119.9	108.924	97.0701	85.7793	76.0722	67.8323	61.3588	56.0544	50.5502	44.3575	37.7434	30.3216	21.958	14.408	7.91567	0	0	0	0	0	0	0
eno	14.1585	6.50916	12.714	21.0034	39.7426	58.2936	72.2177	80.4584	85.2373	89.6155	93.5514	99.6323	107.96	114.828	119.67	123.802	125.78	125.124	123.256	119.101	112.016	103.512	94.4264	84.8803	76.4463	69.5994	62.7512	55.5598	48.6476	41.3849	34.1395	29.1543	26.0796	23.7652	22.5321	21.6182	19.4969	17.0026	14.9499	13.1656	11.7767	10.7861	9.8244	8.39856	6.42528	4.28059	0	0	0
yabI	0	0	0	0	0	0	0	7.62901	25.7971	44.4807	57.8773	69.5792	77.7508	80.2971	82.9936	88.5752	93.2744	95.4929	95.6076	92.1998	86.0339	79.7872	73.6807	67.3637	62.1908	57.8373	52.9755	48.4626	44.9068	41.424	37.9456	34.8517	31.4009	27.3408	23.1913	19.2453	15.9715	13.5379	11.7145	10.599	9.94531	8.76019	7.26961	6.00243	4.41577	0	0	0	0
pheL	446.535	414.359	458.462	440.4	463.069	499.209	537.195	561.662	575.228	585.009	593.47	604.553	621.245	641.373	662.335	680.778	692.441	695.002	689.108	674.905	653.66	627.464	596.677	560.78	519.171	472.089	421.159	369.252	317.342	267.695	222.438	181.318	143.197	108.905	78.032	50.6636	26.3276	3.71854	0	0	0	0	0	0	0	0	0	0	0
serA	0	141.976	246.382	354.712	452.06	520.203	558.619	583.784	600.023	616.091	632.715	652.49	676.426	702.397	728.858	753.148	770.782	779.077	777.673	764.87	743.201	715.002	679.385	637.96	592.248	540.638	484.424	426.91	367.392	308.54	253.901	203.028	157.249	117.522	81.2924	47.0419	15.8471	0	0	0	0	0	0	0	0	0	0	0	0
b3007	160.805	194.849	251.633	275.662	307.433	324.633	323.549	305.957	281.84	256.931	238.996	232.886	239.255	256.487	281.654	308.633	333.092	352.163	363.215	365.18	360.203	349.621	333.519	313.502	291.204	266.079	238.722	211.727	186.009	161.283	138.981	119.738	101.744	83.8965	66.6075	48.9711	31.0289	14.2217	0	0	0	0	0	0	0	0	0	0	0
yaaH	87.2362	118.003	146.472	161.373	180.276	196.59	212.422	231.743	253.574	273.249	290.38	306.497	317.675	321.51	322.429	321.575	314.748	302.324	287.582	269.118	246.387	223.083	200.271	176.71	154.292	133.439	113.179	95.1911	80.1546	66.7842	56.0857	48.2644	40.4825	31.7815	23.1025	13.0758	0	0	0	0	0	0	0	0	0	0	0	0	0
U66	0	0	0	0	0	0	0	0	0	3.62666	13.4422	26.7363	41.2981	55.7458	68.1417	76.5502	81.3085	83.9887	85.3979	84.7201	82.82	80.3644	76.271	71.3209	66.7509	61.3607	55.4482	51.2315	47.6077	43.3139	39.9069	37.8828	35.4178	33.1615	32.486	32.4101	31.9014	31.2277	30.055	27.5547	24.0656	19.9061	15.5235	11.4531	7.77516	4.8191	0	0	0
edd	0	10.9935	26.7463	33.197	33.3988	18.2037	0	0	0	0	0	0	0	0	0	0	0	0	0	0	0	0	0	0	0	0	0	0	0	0	0	0	0	0	0	0	0	0	0	0	0	0	0	0	0	0	0	0	0
rpiA	231.494	243.767	275.777	254.901	243.743	241.283	242.852	243.4	245.835	249.7	250.929	251.627	254.215	255.026	252.113	247.08	239.317	225.952	208.374	190.19	172.422	155.623	142.9	135.133	129.651	124.395	118.508	110.5	99.478	86.3173	72.9066	60.8419	50.1521	41.1241	34.3264	28.5894	22.1798	15.7976	9.01241	0	0	0	0	0	0	0	0	0	0
ilvI	58.7511	24.8877	9.8011	0	0	8.45984	30.3717	54.086	73.3598	85.3806	91.5632	94.9332	96.3758	97.1544	99.1942	101.967	104.528	106.732	108.916	109.244	106.635	102.585	97.5204	90.5235	83.2931	77.3985	70.7834	63.5687	57.248	50.6555	43.2502	36.9808	31.6862	26.5363	22.7859	20.3843	18.5948	17.3605	16.573	15.3282	13.5076	11.0378	8.03261	5.16155	0	0	0	0	0
dapF	51.84	144.284	207.126	261.028	308.281	339.635	360.511	370.139	373.854	375.137	368.064	355.986	342.306	324.582	303.125	282.29	262.367	242.069	222.525	204.404	185.926	167.19	149.409	132.194	115.414	100.242	85.9748	71.9368	58.7326	46.3451	34.6053	24.536	16.283	9.42705	4.0424	0	0	0	0	0	0	0	0	0	0	0	0	0	0
metE	0	0	0	0	5.58825	23.7467	33.7903	36.3476	40.711	50.6601	58.9993	67.9724	80.1465	90.3324	98.473	107.892	115.519	119.617	123.196	124.346	121.082	116.235	110.987	103.187	94.7217	87.607	80.2049	71.808	64.0876	56.6921	48.3496	40.4338	34.3614	29.6694	25.9609	23.6516	21.7606	19.4573	16.6445	13.6418	11.3726	10.1095	8.9493	7.61416	6.30543	3.74954	0	0	0
aer	0	0	0	8.75195	41.6872	57.671	64.1473	66.7923	67.3768	69.5158	72.8736	76.8991	81.3743	86.6594	92.7896	98.5133	101.812	102.149	99.6094	93.923	85.9541	78.2149	71.8065	65.8781	60.2902	55.8391	51.448	46.1754	41.759	38.5791	35.0264	31.396	28.9381	26.1023	22.6766	20.206	18.8194	16.9186	15.4271	14.9378	14.2391	12.7065	11.5544	10.3296	7.85773	5.19623	0	0	0
yaaI	38.6722	0	0	0	0	7.83339	32.4857	53.4005	68.4595	74.4963	73.089	69.2182	64.3141	60.2991	60.589	65.5972	71.8805	77.6335	82.0272	83.0266	79.5945	73.4953	66.3603	58.831	52.0622	46.8197	43.1309	40.3994	37.8428	35.0986	32.1707	28.5399	24.2501	20.0099	15.8617	11.5324	7.66819	4.72151	0	0	0	0	0	0	0	0	0	0	0
serA	534.273	552.58	620.89	596.429	602.384	611.763	615.711	611.392	602.872	593.948	588.733	591.95	604.948	625.571	650.951	677.986	701.347	717.409	723.941	720.893	708.407	687.531	660.32	627.91	589.754	546.973	500.253	450.058	398.177	346.401	295.288	246.328	200.16	156.748	116.678	80.0186	46.9603	17.2799	0	0	0	0	0	0	0	0	0	0	0
ylbE	16.6739	31.1047	33.8036	37.9838	46.1137	49.833	53.0855	58.0898	61.2122	62.3937	64.5816	70.5623	79.9238	89.4827	99.0436	107.353	111.103	108.969	103.019	94.4822	85.0031	76.5267	69.5447	64.5608	60.8058	56.6874	52.0576	47.8277	43.3535	39.617	37.5467	36.1858	35.0559	34.1694	32.1651	28.6156	24.6003	19.9626	14.9538	10.8521	8.26672	6.84559	6.85873	8.05854	9.60612	10.6804	10.7456	9.59808	7.46717
glcB	122.289	68.2428	59.5027	27.3263	27.1432	41.1273	54.5632	68.3014	80.5284	85.6477	86.0134	86.4063	86.4558	86.794	90.1668	95.3663	99.5047	101.704	102.018	99.0501	93.5307	87.2988	81.1642	75.7065	70.9412	66.2079	61.5731	57.0396	51.8482	47.0818	43.9112	41.8911	40.4794	39.9168	39.3548	37.7363	35.0092	31.5727	27.9786	24.4898	21.4964	18.9232	16.5118	13.9763	10.9549	7.65482	4.82652	0	0
secM	488.311	656.861	776.458	796.984	782.966	758.534	722.658	688.66	663.387	643.538	625.362	609.601	593.402	571.364	543.308	511.684	474.786	432.212	389.081	349.472	311.71	277.857	249.905	224.367	198.145	172.972	149.092	125.819	105.3	89.1097	75.7709	63.4693	52.5009	40.887	28.2118	16.0389	4.64464	0	0	0	0	0	0	0	0	0	0	0	0
tyrB	51.1784	47.4554	56.4255	60.2279	62.7093	69.1313	81.6794	86.4681	88.0296	93.8409	95.8593	95.2623	98.8939	103.59	106.723	111.169	115.714	116.606	114.401	110.596	104.774	97.4734	90.7722	85.0198	78.9171	72.0855	64.5452	55.9119	46.6959	38.42	32.1373	27.7671	25.1476	23.5618	21.6264	18.2639	13.8985	8.97465	3.5431	0	0	0	0	0	0	0	0	0	0
metB	0	0	0	0	0	0	0	0	0	0	0	9.40125	21.6539	33.2034	44.7183	56.4907	65.7975	73.2846	80.6575	85.3902	87.0827	86.3427	82.613	76.3748	70.5155	64.9025	58.242	51.8303	46.9383	42.3145	37.6706	34.5829	32.7331	30.7379	29.1647	28.9252	28.7549	27.7006	26.036	23.2357	18.535	13.0987	8.36751	4.93907	3.0147	0	0	0	0
asnC	0	0	0	0	0	19.6519	36.2282	47.8371	56.7347	63.4746	68.0261	71.5356	75.6206	79.9074	85.268	90.1881	93.8856	97.1471	99.2089	98.4229	96.2167	93.5407	89.1804	83.688	78.6057	73.5348	67.4976	61.3397	56.0321	50.9745	45.5102	41.0231	37.7611	33.9951	29.9712	26.9258	24.0705	21.0574	18.7634	16.9896	15.2297	13.3136	11.1083	8.98491	6.98572	4.86968	3.27734	0	0
yacH	83.6043	77.4358	77.7507	58.1293	37.6836	25.8397	19.5042	16.8424	22.1296	32.8597	43.3149	55.1213	64.9126	67.6587	66.6575	63.4448	57.3567	52.0404	50.1252	49.3502	49.6101	50.4139	49.8842	47.7692	44.5244	39.6383	34.2029	29.4975	24.9154	20.3564	17.3758	15.7411	13.9861	12.4647	11.8118	10.7606	8.62895	6.40219	4.33667	0	0	0	0	0	0	0	0	0	0
argD	0	0	0	0	5.24307	20.7283	38.4066	56.8094	75.0449	87.8553	94.1528	95.2911	91.8771	87.288	85.5324	86.1068	88.7107	92.9894	96.4783	96.8983	94.6326	90.5195	84.5714	77.2879	69.8267	62.6778	55.8277	50.1061	46.6171	44.9996	44.2099	44.2211	44.5895	43.9966	42.4906	41.1251	39.4813	36.8438	33.8344	30.3722	26.271	22.0347	18.3452	15.4642	13.5525	11.3958	8.57313	5.86674	0
ylbF	79.741	75.0633	76.6317	66.7264	61.6096	66.954	73.9653	80.53	86.8021	90.7112	92.1273	94.718	99.1834	102.145	103.361	104.413	104.323	102.316	100.318	98.3284	93.813	87.2266	79.9899	71.9434	64.0404	58.2395	54.1772	50.7496	48.0062	44.9547	40.7339	36.2343	32.5697	29.2439	26.9255	26.0158	25.3247	23.6736	21.3674	18.7437	15.8738	13.0699	11.2323	10.9109	10.5782	9.64069	9.15116	8.80474	7.69381
rpe	133.509	114.015	113.988	81.4468	63.4172	57.6835	60.2539	68.4465	82.3501	96.0273	105.804	113.537	117.847	117.708	116.547	115.308	112.18	108.481	104.734	99.1935	92.4988	85.8605	79.1992	72.8608	67.2211	61.6666	56.2174	50.821	44.5982	38.4635	33.3906	28.9197	24.889	22.6982	21.3749	19.9835	18.979	18.2486	16.8239	15.318	14.0554	12.3581	10.842	9.92957	8.5623	6.48476	5.13268	4.07191	0
yacL	0	0	3.21199	41.3936	74.5018	93.6614	102.524	105.204	107.524	112.142	117.66	123.727	128.626	129.703	127.858	124.853	119.701	113.197	107.78	102.653	96.911	92.2761	88.377	83.4489	77.507	71.0857	63.4972	55.3701	47.9924	42.0478	37.6086	34.6559	32.5789	30.9143	29.1679	26.1688	21.8842	17.5727	13.5831	9.62966	7.40503	7.30545	7.1155	5.98398	4.87222	0	0	0	0
cueO	25.6448	50.516	67.2967	74.1103	76.2206	76.1783	75.1858	69.776	67.7591	73.201	77.895	83.1046	92.8297	101.655	106.248	109.377	110.284	106.566	100.444	93.8582	86.5966	80.0848	75.4347	71.4118	67.593	63.7979	58.6392	52.1404	45.3697	38.3708	31.9007	26.9528	23.5085	21.3585	19.6851	17.3225	14.1648	10.4503	5.63652	0	0	0	0	0	0	0	0	0	0
argC	0	0	7.97615	30.6526	46.0551	53.2739	55.6574	54.5989	53.6191	54.4522	56.0612	58.2486	60.9878	65.1157	71.8619	79.6282	86.9536	93.3879	97.5729	97.6893	95.5668	92.4756	87.6782	81.4987	75.3194	68.5621	60.9016	54.3206	49.8056	47.0591	45.8077	46.0661	46.5277	45.7232	43.1529	39.2542	34.6049	29.1946	23.9843	20.0708	17.1215	13.997	11.2588	9.23525	6.86624	4.41111	0	0	0
yifB	75.248	32.5879	20.7915	4.06109	9.76108	22.555	43.5453	58.719	64.0661	69.1377	73.2897	75.808	82.8046	93.3343	102.932	110.587	114.939	114.715	110.975	104.659	97.3418	91.774	87.6358	83.4199	79.7883	76.3223	71.3324	65.7843	61.2746	56.8404	52.251	48.5582	45.1327	41.3203	38.2062	35.9558	33.3371	30.6465	28.0525	24.8313	21.3791	18.3658	15.4253	12.6369	9.88168	6.74779	3.82916	0	0
argF	25.5989	14.959	8.33898	0	0	0	15.0434	31.2321	47.6061	61.5075	71.0693	77.9042	83.2162	86.3302	89.3744	93.1436	96.0939	97.572	98.2444	97.555	94.7971	89.9755	83.3577	75.7019	67.378	59.2853	52.7663	48.8721	46.7518	46.2551	47.5127	48.634	48.0692	46.5504	44.0307	39.1649	33.4636	28.3051	23.0173	17.3675	12.7977	9.03345	4.93292	0	0	0	0	0	0
aroK	0	0	0	0	0	0	0	0	0	0	0	0	0	0	0	0	0	0	0	0	0	0	0	54.7211	172.948	300.992	418.176	522.584	585.963	599.816	592.808	581.251	566.737	545.078	518.479	489.831	456.609	420.821	386.535	353.721	322.062	293.19	265.182	237.044	210.522	186.163	164.153	146.746	132.409
renD	0	0	0	0	0	8.72488	23.036	32.6791	41.3712	50.2342	55.0995	58.22	64.3888	71.0219	76.753	80.7999	82.329	81.8759	79.3259	75.652	72.3213	68.9616	64.6273	60.4526	56.387	51.7236	47.2251	43.7628	41.0487	38.9187	37.3515	36.1114	35.155	33.9494	31.8565	28.9954	25.7707	21.6376	16.9112	13.2489	10.9081	8.94354	7.93582	8.57031	9.51438	10.0723	10.9452	11.7658	11.3532
gntR	32.9876	58.8527	74.8762	82.304	96.4976	107.791	116.893	123.541	127.225	128.524	127.602	127.982	130.481	134.088	138.368	141.031	139.585	134.619	126.663	115.211	102.602	90.7327	79.614	69.7128	61.7048	54.8413	48.8288	43.8175	39.586	35.9946	32.7143	29.2667	25.6547	21.5379	16.9634	12.7122	8.92511	5.58442	0	0	0	0	0	0	0	0	0	0	0
proB	13.2885	97.1184	139.043	161.919	181.721	186.61	180.673	178.561	181.478	185.358	187.302	188.819	189.77	189.173	187.125	183.483	178.595	172.277	164.627	156.627	149.27	142.121	134.097	125.685	116.18	104.671	92.149	80.2053	69.1097	59.6936	52.5745	46.6719	41.2331	35.6847	29.646	23.1692	16.5104	10.0119	4.44596	0	0	0	0	0	0	0	0	0	0
argA	112.61	71.386	59.0187	25.9592	10.2491	9.46066	20.0476	34.2582	49.8712	64.1592	72.4374	76.0216	77.0319	75.8909	75.46	77.7511	81.2065	83.4942	83.8985	80.7289	73.5616	64.2902	54.843	46.4606	40.5268	37.2584	35.8715	35.943	37.4607	39.6928	41.4719	42.5197	42.9379	41.3585	36.9454	31.1394	23.9949	15.9104	8.04424	0	0	0	0	0	0	0	0	0	0
metA	18.0373	0	0	0	4.30935	31.5023	61.4452	89.9438	117.312	136.929	148.185	158.239	166.84	172.713	178.475	183.205	184.389	183.517	182.139	179.398	175.658	171.747	165.505	155.628	143.127	127.976	110.468	93.4561	78.7781	65.7377	54.8529	47.2123	41.4842	36.4256	32.5713	29.5158	25.4659	19.9582	14.2672	8.25654	0	0	0	0	0	0	0	0	0
ilvY	0	0	0	29.4255	77.3871	104.191	117.247	117.088	109.246	101.533	94.0769	89.2923	90.624	96.8787	105.6	115.468	124.121	129.66	130.064	125.218	117.651	108.303	97.8908	89.4118	83.1888	77.1901	71.5368	66.4021	60.7164	55.1144	50.1707	45.8318	42.0601	38.2225	33.5752	28.6846	23.876	19.019	15.0942	12.6737	11.1176	9.59003	8.11165	6.36974	4.00708	0	0	0	0
aspC	223.368	205.29	217.008	181.86	167.443	163.013	160.332	157.419	155.665	152.93	148.682	146.565	146.207	144.426	141.93	139.298	133.885	126.649	120.245	113.512	106.169	100.423	94.7529	87.7472	80.5486	73.1352	64.6632	56.286	47.9845	39.4703	32.0014	26.0259	21.4456	18.8094	18.055	17.6178	16.0152	12.9768	9.00758	4.05488	0	0	0	0	0	0	0	0	0
glnL	93.0386	79.2371	84.3272	67.2992	58.2461	61.2255	67.8468	73.7998	86.8495	105.261	120.194	135.926	153.854	166.356	173.878	179.962	181.695	178.706	174.359	168.081	159.52	150.229	140.316	129.422	118.236	107.303	96.7186	86.6554	77.3254	68.5671	59.9649	51.5162	43.574	36.37	30.0164	24.4947	20.0022	16.3473	12.6616	8.98882	6.0395	3.55449	0	0	0	0	0	0	0
ybcK	15.4499	0	0	0	15.3108	31.668	41.8342	52.0374	61.412	65.7287	70.0014	77.3143	83.1387	86.4414	90.1839	93.0431	92.6094	91.5453	91.3237	89.8024	87.3849	86.3605	84.7131	81.2702	77.5763	72.703	65.6012	58.4116	51.727	45.1674	40.5969	38.3245	36.7385	35.746	35.0808	33.2746	30.1149	26.2925	22.3258	18.8288	16.3621	15.2382	15.0623	14.7913	13.7114	11.503	8.57912	5.57257	3.02033
tpiA	144.491	113.399	113.906	86.9388	78.2564	82.2891	94.1611	106.846	120.212	134.344	147.074	159.425	171.641	181.427	188.386	192.141	190.808	184.816	176.854	167.721	158.368	150.699	145.136	140.047	134.709	129.438	123.78	117.237	110.963	105.636	99.9956	93.8322	87.6618	80.4299	71.5831	63.1661	55.7171	48.8116	43.5796	40.3284	36.3716	30.6028	23.846	15.5234	5.81775	0	0	0	0
aroL	0	5.85004	21.2226	46.286	69.0699	90.0708	111.587	126.446	134.753	142.521	147.135	146.592	145.433	144.946	145.08	147.78	154.395	164.874	179.218	197.007	216.76	237.203	254.802	266.149	269.543	264.595	250.741	230.804	208.39	184.681	161.171	140.491	122.537	105.944	91.7985	79.2073	65.7692	51.673	37.7924	24.5328	12.8812	3.56843	0	0	0	0	0	0	0
lysR	106.769	96.8923	113.907	102.71	103.693	112.717	115.326	115.408	118.398	118.972	119.207	121.395	123.36	125.202	127.408	127.071	124.066	118.82	110.724	100.441	89.2244	77.8436	67.5341	58.8769	51.8927	47.1298	43.7293	40.3638	37.0468	33.1479	27.6768	21.9788	16.8577	11.6557	7.05105	4.14079	0	0	0	0	0	0	0	0	0	0	0	0	0
serB	100.868	58.1409	52.022	25.7571	16.3448	26.3004	42.0752	55.3369	67.9242	76.7979	76.6008	73.002	71.4144	71.3788	74.3112	82.8227	94.0471	102.737	108.654	111.88	109.831	103.44	95.8805	87.8294	78.9972	71.222	65.0857	59.4846	54.875	51.6505	48.5738	45.4629	43.1392	39.9379	35.3563	31.1612	27.2768	22.57	18.8215	17.0904	15.6416	13.7661	12.2694	10.271	7.14318	3.60649	0	0	0
metR	25.7881	57.7382	74.3804	84.568	94.5876	101.538	106.478	112.436	120.916	130.653	138.202	145.182	151.866	155.69	159.154	163.155	165.984	167.658	169.246	167.812	162.92	156.93	148.878	137.466	125.236	113.376	99.5319	85.1559	72.9315	62.1633	52.0924	44.7116	40.583	38.1438	36.6338	36.2609	36.5589	35.4601	32.3719	28.0074	22.0442	14.7671	7.55113	0	0	0	0	0	0
wrbA	0	0	0	0	19.7174	46.035	82.0325	122.438	161.311	199.783	235.795	268.693	304.471	341.621	378.549	416.004	450.67	475.379	492.709	503.517	504.235	496.988	487.228	472.302	451.498	428.823	404.193	376.685	349.353	324.387	301.505	281.886	265.525	250.609	234.587	215.989	193.966	168.661	141.13	112.913	84.031	56.5012	29.4528	0	0	0	0	0	0
fruL	0	0	0	14.8171	46.3666	62.3038	70.7204	73.8534	71.0257	66.9634	63.7593	60.0861	59.1892	61.5313	66.1507	71.856	77.9822	83.116	86.9149	89.2966	90.1572	89.5456	87.1629	82.8285	76.3838	68.8639	61.118	53.8187	48.086	44.5038	41.9541	40.1412	38.9796	37.3448	34.9346	32.5882	29.9964	26.7037	23.5436	20.6045	17.5253	14.4752	11.9876	10.0388	8.78425	8.11793	7.9256	7.75908	6.72008
ybcL	0	0	0	0	0	11.0139	23.9221	32.4123	40.4933	47.8329	48.9584	47.7437	49.1276	51.7495	55.4042	61.1898	67.6987	72.9118	75.7636	76.6486	75.7843	72.8313	68.7445	64.746	60.0225	54.5056	49.4374	44.9206	40.5451	36.9569	34.6754	32.9737	31.2964	29.5022	27.7782	25.7716	23.2269	20.5767	18.4048	16.2496	13.6888	11.8299	11.0763	10.59	10.4698	10.9453	10.7806	9.14044	6.90054
ykfI	103.15	106.419	117.982	103.681	95.0146	93.3552	92.8945	95.1928	102.46	109.065	112.501	116.066	117.987	116.039	113.125	110.82	107.164	102.407	97.4872	91.4111	83.6128	75.584	68.6951	62.6677	57.4393	53.1596	49.132	44.1761	38.4612	33.1767	28.8497	24.9882	22.1213	20.5721	18.6971	16.1651	14.6482	13.7553	13.179	14.2076	16.0631	16.5887	15.9128	14.0942	10.7252	7.33902	5.47975	4.65455	4.73513
serC	10.3109	90.9091	148.633	200.567	247.923	280.208	294.019	298.51	296.972	290.51	280.118	268.797	262.339	260.949	262.294	266.067	270.028	268.722	261.507	249.842	234.088	216.723	200.383	185.7	172.789	161.14	149.174	136.864	123.951	110.227	96.8696	84.362	72.2519	61.1474	51.1319	40.9559	31.2872	22.3065	13.6445	5.25663	0	0	0	0	0	0	0	0	0
metC	0	0	0	0	0	0	22.6753	38.9477	56.5646	73.2061	80.6711	85.1286	91.0415	94.1821	97.5568	103.464	108.859	112.45	115.151	115.974	114.597	111.484	106.901	100.362	92.3172	83.6585	74.419	65.1945	57.3922	51.3099	46.2675	42.7729	40.7433	38.6923	35.8817	32.8762	29.4684	25.1517	21.036	17.9817	15.3522	13.1188	11.7508	10.5931	9.09387	7.78971	6.57429	5.36617	4.32546
trpR	0	12.7933	46.2412	84.5817	121.69	159.195	186.646	198.658	202.515	200.552	188.879	173.507	161.129	151.392	145.647	146.924	151.584	154.412	155.381	153.088	145.385	134.98	124.223	112.712	101.725	92.8497	84.1473	75.6315	68.7999	62.244	55.4629	49.9468	45.4435	40.197	35.2981	31.4419	27.438	22.6793	18.9015	16.188	12.9032	9.84142	7.56338	5.03613	0	0	0	0	0
metJ	255.172	220.063	229.885	179.798	153.837	142.72	139.112	136.817	140.949	150.906	159.501	166.087	172.861	177.657	178.77	178.331	177.306	174.956	171.08	164.928	156.625	146.208	133.003	119.07	106.971	96.5961	88.2081	82.856	77.8661	71.4329	64.244	55.7736	45.8045	36.9728	29.7979	23.5929	19.0531	15.7198	12.1818	8.67856	5.85452	0	0	0	0	0	0	0	0
prmB	0	0	0	0	0	0	0	15.1958	28.6689	36.9041	42.5503	44.9355	45.7184	49.1664	55.9416	64.1046	72.0022	78.2118	81.8666	82.3298	80.3903	76.9668	72.6618	67.4325	61.5469	55.2051	48.5107	42.2525	37.3481	33.6899	31.0303	29.0511	26.9885	24.3307	21.4528	18.916	17.0999	16.1374	15.6542	14.8494	13.1528	10.4952	6.94675	3.07014	0	0	0	0	0
lpd	442.538	539.768	635.65	637.067	633.976	637.121	634.108	629.722	629.824	624.269	605.788	580.865	551.826	516.452	481.32	449.157	417.182	384.876	352.828	320.102	288.546	259.522	233.17	210.647	191.196	173.16	155.823	138.564	120.681	103.092	86.4224	71.7065	60.3312	51.622	44.6669	38.7583	32.1555	23.8999	14.0902	0	0	0	0	0	0	0	0	0	0
glxK	6.4896	0	0	0	0	0	26.2587	43.8997	56.3452	63.4813	65.0698	63.2457	62.7168	64.4839	67.2884	72.0058	77.7603	81.1852	82.1571	82.1944	80.6011	78.1027	76.3894	74.3768	70.7973	66.3155	60.8734	54.8076	49.7354	46.5358	44.7214	44.2971	44.0439	42.4043	39.492	35.5593	30.1962	24.1211	18.7938	14.2952	11.1445	9.89168	10.3386	11.7841	13.4793	13.9942	13.0218	10.9061	7.71279
yggG	120.749	89.9019	87.4811	65.0817	57.3903	61.7513	74.3241	82.5561	87.9183	94.1911	96.6122	97.07	100.039	104.656	109.583	116.568	123.677	128.119	129.363	126.376	118.596	108.978	99.9857	90.9376	83.3019	77.966	72.0541	64.8217	58.8468	53.3103	47.4228	43.7019	41.8365	39.373	36.8368	34.6886	31.2006	26.5139	22.3295	18.7608	15.6022	13.5951	12.8179	12.1113	10.2792	7.69493	4.81252	0	0
cysB	267.511	273.918	308.299	277.745	265.539	257.12	240.861	223.927	210.106	196.131	184.866	178.81	174.93	172.262	170.625	168.462	165.909	162.676	157.25	149.658	141.011	131.122	120.032	109.414	99.8742	90.7917	82.3534	75.1167	68.4691	61.6482	54.7974	47.9928	41.3183	34.898	28.9029	23.6623	19.0411	14.1442	9.21631	4.83976	0	0	0	0	0	0	0	0	0
ygjG	0	0	0	0	13.1392	41.2256	64.8237	83.877	100.099	112.541	121.201	128.066	133.655	139.122	147.18	156.936	165.382	171.349	175.329	175.694	172.582	168.201	162.962	155.217	145.551	135.243	124.193	112.793	102.631	93.1782	83.2056	72.9265	62.7724	52.4075	42.6748	34.258	26.0406	18.1113	10.6033	0	0	0	0	0	0	0	0	0	0
U139	0	0	0	0	0	0	0	0	10.4406	20.3833	31.1709	43.5849	55.8163	65.4483	71.8447	75.8492	77.1133	76.0184	75.4336	75.629	75.2961	75.3697	75.9095	74.9021	72.4083	69.1655	63.9171	56.6389	49.516	43.0221	36.7505	32.1403	29.7245	27.8303	26.2887	25.6857	25.4683	24.5625	22.8911	20.6179	17.803	14.3455	11.6364	10.8691	11.0748	11.5606	12.2776	11.6916	9.10841
argE	76.4179	55.0215	46.9796	24.8282	13.6626	14.902	18.9752	26.5533	36.3482	43.4565	46.3479	51.9023	60.1816	68.0531	76.5065	84.9276	89.5622	89.8456	87.8532	83.6474	79.6033	77.7394	75.6525	71.9228	68.6113	63.7711	55.4798	48.2085	44.2614	41.0598	39.3268	40.9388	42.501	41.6296	39.5103	36.2488	31.3353	26.42	23.0827	21.1716	20.3012	19.9141	19.0277	16.7563	13.3961	9.49134	5.5001	0	0
cysP	41.3273	164.871	269.861	377.224	452.668	490.859	503.685	490.487	460.799	435.239	411.959	385.419	362.432	342.665	319.895	297.297	276.116	252.304	227.343	202.935	178.026	154.499	134.115	115.518	99.692	87.6352	77.4107	68.8403	62.6988	57.2794	51.2545	45.423	39.2461	32.1506	24.8703	17.7775	10.5877	3.97777	0	0	0	0	0	0	0	0	0	0	0
wrbA	0	0	0	0	0	27.69	66.0767	98.3813	137.833	178.937	217.717	260.139	304.627	343.858	380.11	415.166	443.966	464.933	480.449	489.978	491.818	487.662	479.947	468.955	454.185	437.669	419.735	398.976	374.904	348.804	320.369	290.714	263.073	238.936	217.647	199.591	184.384	167.561	147.085	124.123	97.9787	69.1213	40.6699	15.1408	0	0	0	0	0
flgA	0	0	4.3205	23.7019	49.4768	71.7767	91.5478	106.109	111.358	110.061	105.425	99.4894	94.6836	90.6003	89.5202	91.6658	93.976	95.6417	96.627	94.3927	90.1466	86.1301	81.4497	76.0253	71.5752	67.017	61.3521	56.451	53.2206	50.6005	48.4465	46.774	43.9974	39.6165	34.5811	29.656	25.3277	22.048	19.4054	17.0748	14.9107	12.5243	9.86889	7.29479	4.84863	0	0	0	0
fliC	55.9472	80.5295	99.8605	104.463	103.536	96.9639	88.0623	82.1374	81.9533	88.5468	99.3762	110.81	120.444	125.579	126.072	123.808	119.109	112.467	105.657	98.166	89.8666	82.3724	75.9424	69.6459	63.9474	58.479	52.0515	44.7085	37.5903	31.3495	26.6624	23.9956	23.3677	23.6172	23.5111	22.8261	21.5887	19.3274	16.9803	15.6216	14.354	12.7756	11.7517	10.9495	9.67661	8.94827	8.92693	8.58563	7.33331
aroH	106.135	168.963	215.673	237.416	242.034	242.182	232.461	217.712	206.957	199.854	193.002	190.035	190.454	189.718	187.354	183.521	176.6	166.404	154.999	143.434	132.163	121.592	112.293	104.123	96.2202	88.2583	80.5883	73.0676	64.902	56.5193	48.8354	41.7435	35.0144	29.6075	25.5615	21.7003	18.0545	14.9619	11.5628	7.84154	4.52155	0	0	0	0	0	0	0	0
argG	37.1578	18.6888	4.24964	0	0	0	0	8.45414	30.9902	49.4955	63.736	73.7661	78.6943	79.2015	78.5606	79.0384	80.3802	82.1968	84.9734	87.1772	87.8876	87.373	85.8258	82.9668	78.8985	74.1964	68.7723	62.4803	55.9012	49.6324	43.4176	37.9508	33.9236	31.2486	29.6219	28.8401	28.2563	27.0293	24.696	21.5443	18.3226	15.1792	12.4865	10.8079	9.89997	8.98983	7.84592	6.81528	5.95514
pheS	0	0	0	0	0	0	4.28628	12.4562	20.2647	26.7295	32.4753	36.9201	42.3571	49.5102	56.872	64.5612	72.1316	77.0311	79.3981	81.3392	81.9792	80.1794	76.9105	73.032	67.5346	60.8115	54.4943	49.1781	44.6016	41.3017	39.9941	39.4165	37.7843	34.947	31.389	26.5291	21.5135	18.4825	17.5006	17.4131	17.7809	17.579	15.8412	12.7296	9.24251	6.57281	4.9872	4.19254	4.12182
yjaB	0	0	0	0	0	19.6829	43.2564	58.3608	67.1653	74.4748	77.9873	77.594	78.0749	79.4902	79.6483	81.0003	84.5499	87.1332	87.7222	87.4717	86.7692	84.6493	81.5142	78.3875	75.175	70.308	64.041	57.9476	52.2696	46.8509	42.7189	40.2079	38.2596	35.9575	33.2295	30.2912	26.9548	23.2712	20.1431	18.0503	16.1327	14.468	13.0956	11.3099	8.70424	6.01595	3.675	0	0
dapA	374.02	477.475	568.236	584.862	580.367	570.372	551.998	527.195	500.012	474.7	449.822	427.367	408.235	390.906	371.996	350.18	324.589	295.238	265.649	239.028	215.855	197.091	183.414	170.637	157.216	144.596	131.709	117.554	103.862	89.5507	73.6273	58.2214	44.0052	31.1481	21.9854	15.4349	9.59621	4.25534	0	0	0	0	0	0	0	0	0	0	0
ptsG	312.14	329.975	385.77	383.35	409.382	448.323	491.729	533.651	572.633	603.84	619.63	615.522	592.354	550.545	493.877	430.593	367.258	308.096	257.501	217.279	185.999	162.534	145.172	130.711	117.067	103.581	89.1179	73.3944	58.1755	44.6734	33.458	25.7216	21.5036	18.676	16.157	13.3469	8.73548	0	0	0	0	0	0	0	0	0	0	0	0
gnd	223.793	262.081	316.564	328.845	349.426	368.001	381.282	387.88	392.177	398.72	407.092	417.82	430.316	439.1	441.969	439.235	429.868	414.66	397.554	379.692	361.154	343.321	325.906	306.988	285.65	263.682	242.104	221.256	202.263	186.406	171.189	153.98	135.283	115.37	94.1942	73.2264	54.6878	38.2312	24.0498	11.2623	0	0	0	0	0	0	0	0	0
icd	221.321	293.49	350.542	367.094	368.27	366.222	360.425	355.037	349.716	345.751	342.107	337.614	331.487	324.603	316.761	306.598	293.255	275.802	254.143	228.992	203.182	179.828	160.186	144.875	134.45	126.521	118.454	110.159	101.013	89.0403	75.4071	62.2356	49.5702	38.0978	29.3885	22.8667	16.729	11.354	5.39063	0	0	0	0	0	0	0	0	0	0
Empty	0	0	0	0	0	0	0	0	0	0	0	0	0	0	0	0	0	0	0	0	0	0	0	0	0	0	0	0	0	0	0	0	0	0	0	0	0	0	0	0	0	0	0	0	0	0	0	0	0
asnA	121.245	82.9046	88.1741	61.9371	64.7787	76.0382	83.6012	86.647	91.4015	92.8181	91.3112	92.9029	95.9399	98.8323	103.447	108.871	112.167	113.613	113.461	110.496	105.331	99.8053	93.272	85.1932	77.2058	69.956	62.3774	55.8879	51.3047	46.7692	41.6434	37.4329	33.496	29.2831	26.5642	25.3359	23.8944	21.6453	18.8518	15.0222	10.8823	7.53891	5.66202	4.99173	5.04556	4.84944	3.71158	0	0
ybgS	3.92514	0	0	0	4.74878	19.2156	36.1255	50.047	60.6484	67.6041	69.7922	68.132	67.0223	68.544	71.2026	75.4319	82.4419	89.9386	95.9895	100.623	102.056	99.4723	94.1188	86.7584	78.0377	70.1816	63.4491	57.9622	54.6371	52.5602	50.3118	48.6046	46.8472	43.3656	39.0174	34.9413	30.5708	25.9009	22.3188	19.6882	16.8518	13.6852	10.9078	8.25541	5.46939	3.33826	0	0	0
ytjB	10.4395	59.9261	96.9931	125.741	149.86	165.043	167.505	163.746	162.756	162.454	158.983	158.108	160.348	160.7	160.16	161.313	160.471	156.055	150.475	143.767	135.147	126.771	120.153	113.335	106.009	98.4254	89.0792	77.5096	66.7445	57.775	50.3862	45.438	43.0063	40.986	37.7725	33.8411	29.7035	24.6845	18.9391	14.4828	10.566	5.75267	0	0	0	0	0	0	0
glyA	521.941	602.536	693.644	668.636	637.994	604.639	566.431	524.938	483.66	447.272	415.642	392.372	376.428	363.4	352.018	342.664	332.044	321.605	314.771	310.557	308.332	309.557	313.734	318.807	325.543	332.125	335.763	334.281	326.248	309.75	287.068	261.795	236.48	212.006	189.149	167.539	145.28	120.387	94.2462	68.0648	42.1194	15.5346	0	0	0	0	0	0	0
malE	0	0	0	0	9.32129	24.1034	40.3975	57.2202	73.0927	84.2503	88.9915	91.5294	93.5987	94.3545	95.4259	97.0379	96.7584	93.6337	89.61	84.7361	79.118	74.6097	71.6812	69.0499	65.8607	62.3718	58.3249	53.3817	48.3068	44.1507	40.3148	36.6285	33.9264	31.5717	28.881	27.2994	26.7858	25.5679	23.9463	22.6953	20.2184	15.9886	12.019	8.99689	5.93893	3.41265	0	3.82849	4.44694
mqo	45.0117	104.107	152.951	199.109	240.327	272.669	295.243	306.746	308.487	303.574	292.227	277.227	262.723	248.04	233.871	221.735	209.161	193.968	179.491	165.741	150.291	136.091	125.327	114.53	103.133	94.2817	86.4131	78.0528	70.8455	65.3587	60.2236	54.8509	49.524	44.7299	39.9891	34.4115	29.4553	25.2576	20.2946	14.7156	9.5212	3.71628	0	0	0	0	0	0	0
yegT	83.7178	44.6992	37.4579	10.2214	11.3273	28.2216	47.4572	64.1196	79.8097	88.9236	89.7008	88.6708	87.4666	84.9665	83.2752	83.4056	83.5086	83.3063	83.1805	82.3965	80.474	77.4756	73.0417	67.4014	61.14	54.4699	48.1969	43.6794	40.7363	38.6015	37.0992	35.5908	33.3413	30.4332	27.3322	24.4428	22.2455	20.3362	18.3025	16.4231	14.7645	12.6934	10.748	9.51542	8.25365	6.44443	4.85335	3.50602	0
alsI	5.34082	38.9098	56.1646	68.6951	77.8485	80.2094	79.5552	82.2807	85.6298	88.5159	95.0887	101.059	101.634	101.629	101.056	94.8764	85.7976	77.2774	66.2157	53.6595	43.7825	35.966	29.3996	25.6568	24.0615	22.627	20.945	18.0808	13.7214	8.65955	3.39232	0	0	0	0	0	0	0	0	0	3.29292	4.56235	5.6384	6.15172	6.55795	6.99161	6.8118	6.5552	7.25416
leuS	518.287	572.761	631.154	609.161	590.422	577.281	568.624	560.565	550.483	537.101	519.165	497.512	473.284	445.976	418.03	389.501	358.415	324.794	290.296	255.212	220.837	189.33	162.295	140.271	122.462	108.326	96.6974	85.3953	73.4495	61.3488	48.2431	34.1712	21.7234	11.2545	0	0	0	0	0	0	0	0	0	0	0	0	0	0	0
aroP	0	18.4406	77.5061	127.435	157.295	164.556	157.44	144.877	136.692	132.029	130.01	130.467	130.302	127.929	123.632	117.784	110.213	100.885	90.644	80.8794	71.4477	62.1426	53.9449	46.7196	39.6502	32.9956	27.4543	23.0007	19.5705	17.2287	15.9005	14.9968	13.4935	11.0359	8.11092	5.1723	0	0	0	0	0	0	0	0	0	0	0	0	0
ansB	0	0	0	0	0	0	0	0	11.4478	18.6402	22.4745	26.9652	32.556	37.486	40.6462	41.289	39.205	34.6958	28.5108	22.1197	16.8146	12.7758	9.34593	6.40253	4.30963	0	0	0	3.22905	3.89255	3.88164	3.00219	0	0	0	0	0	0	5.56977	7.80855	9.37041	10.0968	9.13887	7.11389	5.6472	5.0535	4.81786	5.71958	7.92516
yhjJ	0	0	26.8614	46.5836	59.6725	64.0736	62.8569	64.0148	72.4123	82.524	93.8471	105.303	112.016	114.286	114.76	113.541	109.621	103.924	97.7074	89.7549	79.4282	69.222	60.5417	52.1559	45.3203	41.6231	38.3928	34.835	32.0373	28.779	24.5504	21.1407	17.6832	13.9639	11.4185	9.115	6.91752	6.35501	6.52764	6.2007	6.0786	5.50303	3.32954	0	0	0	0	0	0
ansA	198.106	180.341	190.629	168.904	166.23	168.078	161.853	160.381	165.33	167.846	172.359	178.961	180.377	176.45	170.131	159.231	145.978	133.353	120.205	106.296	94.2011	83.1762	72.4653	64.0452	58.1852	52.4452	46.33	40.5468	34.1654	26.8614	20.1047	14.5716	9.59973	4.95065	0	0	0	0	0	0	0	0	0	0	0	0	0	0	3.447
cspG	923.833	752.918	639.942	448.456	316.033	237.331	185.999	156.082	139.483	127.311	119.852	117.269	114.282	112.574	113.168	111.493	106.937	102.123	95.6469	87.1908	78.8975	71.6686	65.1315	59.3959	54.2486	50.015	46.6364	43.9995	42.6412	42.9252	43.4004	42.8316	41.1055	37.8174	32.4028	26.1172	20.1019	14.536	10.3055	7.80924	6.01142	4.61509	3.81038	0	0	0	0	0	0
lacZ	27.7072	50.7195	70.2239	81.211	90.4435	91.3539	87.4896	83.3685	82.1251	85.5035	92.6387	98.6349	101.783	101.091	94.3763	82.7255	69.5953	56.1989	42.3596	30.0152	20.7606	13.4002	6.68067	0	0	0	0	0	0	0	0	0	0	0	0	0	0	0	0	0	0	3.68211	4.72091	5.93057	6.62947	7.25647	7.73171	8.09949	9.03779
talB	207.33	360.15	427.11	436.787	434.321	410.251	379.109	355.286	336.561	318.485	301.041	284.273	267.02	249.205	230.916	211.767	191.999	171.021	150.446	132.228	115.54	99.8012	86.1567	74.1075	61.5956	49.3619	38.8316	29.7558	21.9333	16.3876	12.3817	8.6908	4.16561	0	0	0	0	0	0	0	0	0	0	0	0	0	0	0	0
rluE	276.925	414.321	474.339	466.87	426.882	377.048	331.247	302.669	290.199	289.221	291.573	290.73	283.96	270.026	250.152	226.622	202.042	176.086	149.848	124.212	100.632	80.1139	63.1902	49.4976	38.6321	28.6937	18.5192	8.88254	0	0	0	0	0	0	0	0	0	0	0	0	0	0	0	0	0	0	0	0	0
ydhZ	0	0	0	28.0694	74.1507	103.706	118.178	122.31	118.413	112.153	106.511	103.627	106.121	112.012	117.491	121.259	122.2	118.598	110.644	99.858	87.3309	73.9855	61.1878	50.3089	41.301	33.978	28.3563	23.6194	18.8987	14.6072	11.0066	8.1579	6.24359	5.18307	4.29634	3.06942	0	0	0	0	0	0	0	0	0	0	0	0	0
tdcG_2	0	0	0	0	10.3308	26.9109	33.8853	39.2549	46.3616	55.7591	63.2927	68.4984	71.855	73.5843	74.0981	72.0443	67.8333	61.1018	50.9874	39.238	28.1584	18.4874	11.9222	8.68328	7.04211	7.18689	8.40395	8.45888	7.83086	7.12746	5.3696	3.10491	0	0	0	0	0	0	0	5.53457	7.98805	10.8448	14.1679	15.9201	16.5383	17.6901	17.6048	15.8024	14.4205
yhjK	120.702	209.181	251.442	265.241	268.882	260.111	242.794	222.902	205.936	189.449	172.455	156.528	142.604	128.872	116.14	105.125	94.6775	83.6065	72.9151	62.4258	51.991	42.8663	35.7723	30.7333	28.2122	26.9186	25.1214	23.1397	19.3067	13.6358	7.87601	0	0	0	0	0	0	0	0	0	0	0	0	0	0	0	0	0	0
yqjF	36.0387	57.2664	65.6099	57.5059	50.1243	41.114	31.8204	24.7196	24.2151	27.9767	33.179	40.055	47.8243	52.7119	54.1408	51.9498	45.4957	35.812	25.0858	14.4336	4.83072	0	0	0	0	0	0	0	0	0	0	0	0	0	0	0	0	0	0	0	0	0	0	0	0	0	0	0	0
intZ	0	0	0	0	0	0	8.90844	17.0512	21.735	27.7092	32.6998	33.4021	35.5898	39.6763	41.3285	41.9706	43.1014	42.1443	39.0796	36.7682	35.631	34.2067	33.4169	33.8152	34.0966	33.4293	32.0421	30.082	27.7074	24.8895	22.0707	19.8179	17.907	16.0649	14.6805	13.8135	12.9082	12.2396	11.7398	11.083	10.2594	9.7966	8.96603	7.76534	6.82219	5.69629	4.09328	0	0
ycjW	96.7078	97.7478	109.394	101.158	97.8647	98.1117	97.2798	97.0194	99.1962	102.672	106.564	109.628	111.084	110.215	105.42	97.0607	87.7742	77.099	65.4609	54.9518	46.2878	38.0556	30.9334	24.9117	19.4008	14.3371	9.75777	6.07939	3.36855	0	0	0	0	0	0	3.20722	4.37445	5.07486	5.22848	5.10686	5.01338	5.46495	6.26013	6.77632	7.31273	7.5933	7.14708	7.12041	8.44787
talA	0	0	0	0	0	15.1238	33.6598	48.3552	61.055	73.7523	84.4138	91.2292	95.2275	97.6367	97.1146	93.3667	89.0172	85.0027	79.2811	72.5701	66.5114	59.0449	50.1464	42.2078	35.2045	28.6579	24.1327	21.3868	19.2184	17.5384	15.9764	13.8383	11.1581	8.45348	5.99651	3.86605	0	0	0	0	0	0	0	0	0	0	0	0	4.01653
alsR	168.595	138.267	141.374	115.826	115.161	119.762	120.166	121.136	121.85	116.904	111.208	107.154	103.185	100.572	98.929	95.5517	90.5591	83.4024	73.4379	62.7196	52.214	41.449	32.7336	26.8222	21.902	18.7219	18.049	17.0523	14.9532	13.2463	10.9262	7.52463	4.58993	0	0	0	0	0	3.08329	5.52398	7.86848	9.57418	9.3128	7.39504	4.92117	0	0	0	0
serA	359.249	521.487	624.287	654.993	661.603	648.33	624.865	607.485	604.679	615.886	638.463	667.036	696.34	720.503	737.236	746.808	747.909	738.808	720.635	693.559	657.881	615.601	567.69	515.538	462.622	410.621	359.173	310.014	263.287	217.704	172.683	129.837	89.7683	53.5105	21.0773	0	0	0	0	0	0	0	0	0	0	0	0	0	0
intA	0	0	0	0	36.3949	53.0312	59.41	59.9122	58.087	61.4558	67.3781	73.2824	80.0395	85.1622	86.5182	84.0525	79.0436	72.4469	65.6033	58.4742	51.8547	45.536	38.2373	30.6825	24.2517	18.8868	14.5018	12.2083	11.3885	10.5741	9.67684	9.28406	8.64832	7.4082	6.80213	6.95317	7.03824	7.33245	8.27442	8.84499	8.57539	8.49662	8.7095	8.65937	9.00338	10.3724	11.301	11.6974	12.6935
b3044	0	0	0	0	0	5.72699	15.332	24.4064	28.4188	28.8892	27.987	24.0173	18.7057	15.9562	14.3091	11.1339	7.91466	5.13301	0	0	0	0	0	0	0	0	0	0	0	0	0	0	0	0	0	0	0	0	0	0	0	0	0	0	0	0	0	0	0
U66	0	0	0	0	0	0	0	0	0	0	0	0	0	0	0	0	0	0	0	0	0	0	0	0	0	0	0	0	0	0	0	0	0	0	0	0	0	0	0	0	0	0	0	0	0	0	0	0	0
sscR	414.5	394.801	382.089	321.429	277.929	248.754	222.997	205.028	196.043	189.108	182.631	176.207	167.803	157.372	145.777	132.297	118.189	104.043	89.5092	76.3512	66.28	58.4299	52.4298	48.6871	45.6906	41.8325	37.2958	32.7576	27.8922	22.7996	18.4274	15.1604	12.701	10.9283	9.9246	9.28876	8.4155	6.82188	4.78718	0	0	0	0	0	0	0	0	0	0
yncD	0	53.4325	72.5289	79.596	76.7733	65.8858	51.6936	36.8592	27.9344	28.1482	31.4761	36.5689	44.8688	51.0354	51.0751	47.558	41.4941	32.5024	24.2687	18.2359	12.9935	8.74664	5.65553	0	0	0	0	0	0	0	0	0	0	0	0	0	0	0	0	0	0	0	0	0	0	0	0	0	0
pfkB	0	0	4.34478	33.0816	58.3517	75.2685	84.9472	91.4112	100.054	110.152	121.894	134.546	145.882	155.458	162.609	166.317	166.904	163.838	156.571	146.8	135.362	122.555	110.018	99.0923	88.8403	78.8308	70.0319	62.0985	53.4077	44.7946	37.2256	29.6301	22.2631	16.3685	11.2256	6.32042	0	0	0	0	0	0	0	0	0	0	0	0	0
maeB	36.4583	87.7259	105.65	109.282	104.84	89.6555	76.2105	68.1002	62.3188	60.3926	62.7214	64.1638	62.0685	60.5282	58.9665	52.9311	45.4815	39.2978	31.143	21.3526	13.6804	8.00467	0	0	0	0	0	0	0	0	0	0	0	0	0	0	0	0	0	0	0	0	0	0	0	0	0	0	0
b0360	0	19.8693	60.7541	100.457	127.592	131.777	123.578	114.162	105.43	99.7118	103.184	112.401	120.52	128.883	136.365	138.693	135.241	127.473	114.783	98.4157	81.5725	66.9442	55.711	48.7299	45.0127	42.4024	39.4958	35.4749	29.8171	23.9284	19.6344	16.3163	14.1535	13.2156	11.6938	8.99324	6.26786	3.34586	0	0	0	0	0	3.18889	3.5105	3.11151	0	0	0
tdcB	0	0	0	0	0	5.91957	11.1292	14.8194	20.8452	25.5119	28.8122	29.2373	25.4476	20.5147	17.3511	15.7879	18.3629	24.5263	30.0619	34.0301	37.2379	37.8071	35.9282	33.8702	31.7152	28.9659	26.3261	24.5596	23.7606	23.7108	23.6027	23.3715	22.8739	21.2006	18.5256	16.2748	14.5092	12.2184	10.2971	9.61858	8.96572	8.18578	8.53338	8.91985	8.05569	7.44066	7.21413	6.80121	7.48272
rhsB	0	0	15.3441	25.9742	31.5022	30.3122	23.3609	18.7898	21.4794	28.2934	35.7561	40.3261	43.1134	43.779	40.8105	36.8133	34.2797	31.757	29.2607	28.6492	27.997	26.5211	24.8823	22.4539	18.8405	14.3549	9.22436	4.04152	0	0	0	0	0	0	0	0	0	0	0	0	0	0	0	0	0	0	0	0	0
yqjG	112.438	104.799	105.191	86.4705	70.7076	60.8046	54.7584	49.8572	48.4007	49.7435	48.8148	45.9813	46.1908	47.365	47.4924	49.3067	51.568	49.3113	44.0489	38.1161	30.5157	22.6985	17.8201	14.9396	12.2774	10.6208	9.59245	7.68094	5.50954	4.55108	3.9454	3.17264	0	0	0	0	0	0	0	0	0	0	0	0	0	0	0	0	0
idnK	3.05556	7.1912	9.03222	5.84552	8.25914	14.1692	19.4996	28.4725	40.7001	49.6439	56.307	62.79	66.396	67.0897	67.8572	68.5892	68.1238	67.0468	66.0125	63.9959	60.2801	55.8889	51.1061	46.1855	42.4101	40.0103	38.4348	38.1615	38.6168	38.3821	37.3716	35.4417	32.0846	27.8812	23.5329	19.8252	17.5903	16.4637	15.8528	15.9144	15.7638	14.5034	12.9246	10.9984	8.45455	6.06455	4.14111	0	0
yneI	63.4114	56.619	68.4682	67.437	68.8907	75.0892	80.3619	80.4549	80.6839	82.4463	82.8297	82.9535	83.089	82.0621	78.5959	72.9863	65.3378	55.6246	44.5986	34.318	25.1116	16.9631	11.8007	9.50808	7.63088	6.43489	6.10331	4.89335	0	0	0	0	0	0	0	0	0	3.19638	4.86403	5.8817	6.57732	7.41675	7.8227	8.52466	9.79346	10.8401	10.8124	10.1831	9.54475
setB	0	0	0	0	0	0	0	0	0	0	0	0	0	0	0	0	5.33958	9.49242	13.3329	16.5534	18.1077	17.5244	15.4886	12.8945	10.2396	7.76469	5.97823	4.88896	4.30039	4.34738	4.72182	4.52753	4.38124	4.75683	5.07083	5.2508	6.08803	7.0297	7.08819	6.51441	5.84876	5.36273	5.15327	5.78937	7.48804	9.92886	12.1384	13.9878	15.6855
frdA	62.8333	0	0	0	0	0	0	6.97922	23.7088	33.8924	37.9862	42.4361	49.0006	57.4319	67.633	77.6611	85.1457	87.8717	85.2614	79.5553	73.1174	66.6	60.6111	55.6899	51.2087	46.2741	41.4481	37.6386	34.8561	32.9615	31.9441	31.2088	29.7199	27.2578	23.9166	20.1056	16.0686	12.564	10.2135	8.87204	7.86897	7.39562	7.03942	5.79042	4.19893	3.24376	0	0	0
gltA	0	0	0	0	0	0	0	0	0	6.93129	17.6026	27.9325	36.6809	44.0658	47.3317	46.2405	43.8842	41.1207	37.2643	32.7328	28.1653	22.8881	17.4254	12.4669	8.23117	4.88637	0	0	0	0	4.05912	5.5694	6.32664	6.41166	6.67133	6.44031	5.7179	5.94847	7.14361	8.19963	9.35426	10.8866	12.1198	11.9252	10.794	9.90006	8.7489	7.4723	7.99521
atpI	1198.46	865.612	773.755	559	437.357	365.48	326.127	302.27	287.259	274.653	259.271	238.458	214.314	190.226	169.059	150.644	135.924	122.937	109.914	97.1408	84.9369	73.1406	63.3226	55.4665	48.0237	40.9445	33.9821	27.076	20.8674	16.2554	13.4827	12.3282	11.667	11.0338	9.64907	6.75396	3.13738	0	0	0	0	0	0	0	0	0	0	0	0
yiaW	78.6517	87.0463	83.0936	67.8474	50.4822	33.7765	17.4582	7.3125	3.25552	0	0	4.15364	8.65413	10.0309	10.2732	10.7256	9.12706	6.35036	5.54769	5.91235	6.35047	7.26108	8.00438	7.89641	7.09356	5.83891	4.79512	4.79796	5.52435	6.50463	7.27727	7.1559	6.00001	4.14181	0	0	0	0	0	3.10719	3.73547	3.58566	3.51185	3.54216	0	0	0	0	0
yhaH	0	19.9428	44.622	65.5537	78.9357	83.9797	81.5893	75.172	68.7213	63.6867	60.3978	58.2745	56.8161	56.4079	55.5586	52.8024	49.0679	43.3357	34.6443	25.8035	18.2645	11.2898	6.64007	5.26415	4.75033	3.90702	3.89618	4.13914	3.52267	0	0	0	0	0	0	0	0	0	0	0	0	0	0	0	0	0	0	0	0
somA	1657.61	1903.96	1700.18	1364.05	1162.03	1038.42	942.46	870.653	808.701	740.536	668.06	596.951	528.435	464.377	406.795	358.203	317.835	281.565	249.289	222.322	196.765	171.704	149.889	130.835	113.559	99.6366	88.1942	77.5958	68.0705	59.435	51.4081	44.3796	38.2039	31.9268	24.6702	16.3991	7.52177	0	0	0	0	0	0	0	0	0	0	0	0
ydiP	30.8405	49.173	68.1761	77.3535	85.9171	88.4771	85.8082	81.3335	77.9078	76.327	77.6383	80.3738	82.946	84.3184	83.3312	78.7159	71.2498	61.5579	50.263	37.9912	25.9607	15.4096	7.01195	0	0	0	0	0	0	0	0	0	0	0	0	0	0	0	0	0	0	0	0	0	0	0	0	0	0
crp	371.816	434.179	482.567	476.907	459.812	448.444	429.382	404.628	385.289	369.342	353.188	341.75	333.379	321.895	306.274	287.151	263.666	237.215	209.933	183.657	159.715	138.663	121.053	107.658	97.0137	86.906	77.0957	67.0293	55.3515	43.4255	33.7146	25.6305	18.5422	13.0124	8.39057	0	0	0	0	0	0	0	0	0	0	0	0	0	0
ydiY	0	0	0	0	91.699	127.928	137.774	138.911	130.191	117.159	106.574	96.6779	87.5938	81.7158	78.8898	75.3439	70.4826	63.9909	54.8618	44.9235	37.2027	31.729	28.2163	27.4976	27.3691	25.5691	22.3673	17.889	11.5393	4.76543	0	0	0	0	0	0	0	0	0	0	0	0	0	0	0	0	0	0	0
pgi	279.833	294.628	301.867	283.866	280.974	290.701	299.88	314.662	330.885	342.963	356.553	372.501	385.474	395.851	402.917	401.712	393.351	379.992	361.809	341.386	321.254	301.102	281.378	262.134	242.635	223.184	203.98	185.598	168.322	151.817	135.342	119.124	101.921	84.1325	66.6899	49.9156	34.217	20.3399	7.97447	0	0	0	0	0	0	0	0	0	0
adiA	244.886	94.9959	58.3941	0	0	0	0	0	0	0	0	0	3.32383	7.52343	12.6261	17.9442	23.5835	27.7903	29.6794	30.276	29.9987	28.7147	26.1387	22.7952	19.6371	16.1478	12.5781	10.982	10.6314	9.92089	9.63142	9.72422	8.67435	7.74383	7.70005	7.83778	8.30839	8.93721	8.58468	7.76313	6.69648	4.87313	3.41143	0	0	0	0	0	0
yidE	0	0	0	0	0	0	0	0	0	0	0	0	0	0	0	0	0	0	0	4.8048	8.76523	11.8968	13.4042	12.3121	9.10414	5.12232	0	0	0	0	0	0	0	0	0	0	0	3.08815	4.60649	5.48953	5.53901	5.14336	4.71645	4.22681	4.03584	4.02246	3.50446	0	0
fixC	0	0	0	0	0	0	0	0	0	0	0	0	0	0	0	0	0	0	0	0	0	0	0	0	0	0	0	0	0	0	0	0	0	0	0	0	0	0	0	0	0	0	0	0	0	0	0	0	0
ycbZ	545.659	447.416	417.001	317.475	254.51	210.413	186.239	177.039	173.064	169.652	164.601	153.176	136.395	120.502	108.217	98.61	92.3292	86.8242	78.7556	68.3007	57.1594	45.5946	35.5472	28.7391	24.4294	22.0312	21.9205	23.0561	24.0492	24.6519	24.2799	21.9217	18.0646	13.863	9.87957	6.55901	4.64885	4.20046	4.24359	4.22641	4.27436	4.0566	3.10152	0	0	0	0	0	0
yeaM	0	0	18.9049	49.863	71.2922	81.0428	87.7115	86.6734	81.87	82.5591	86.5428	89.7285	94.5939	99.3303	98.5123	92.7191	85.2305	74.338	60.6612	48.6774	39.8469	32.3148	27.6932	26.6285	25.9598	25.0959	24.8835	23.921	21.0161	18.2798	15.5763	12.2147	9.72895	9.49639	9.30193	8.44669	7.60762	5.90068	0	0	0	0	0	0	3.87666	4.69956	4.6196	4.41845	4.08784
pdhR	0	0	0	0	0	0	0	0	0	0	0	0	0	0	0	0	0	0	0	0	0	0	0	0	0	0	0	0	0	0	0	0	0	0	0	0	0	0	0	0	0	4.20693	6.49735	8.5187	9.88154	10.7578	11.2165	11.8101	13.1619
uvrA	0	17.219	57.463	89.5624	111.55	116.363	109.069	101.378	97.4241	95.0505	97.3743	104.066	111.009	116.444	120.439	121.744	120.787	118.973	116.773	114.577	112.896	109.97	104.62	98.3379	91.3324	83.9692	78.5186	75.6235	72.962	70.0436	66.2439	59.9303	51.7179	43.7919	36.515	30.2118	25.8028	21.8658	17.3434	12.688	8.19664	3.84059	0	0	0	0	0	0	0
caiC	0	0	0	0	0	0	0	0	0	0	0	0	7.9209	16.5588	25.5869	34.5972	41.6821	44.0992	43.386	40.9352	36.2535	31.314	28.0119	24.7821	21.8665	21.2982	21.0442	19.8208	19.4781	19.6725	18.493	17.44	17.4938	17.3091	16.6618	16.2738	15.5858	13.9614	12.333	10.9618	9.88047	9.9078	11.1778	12.5114	14.2609	16.4392	17.1307	16.5157	15.8483
cadA	0	0	0	0	0	0	0	0	0	0	0	0	0	0	0	0	6.25292	10.9085	14.1755	17.2771	19.1844	17.9234	15.7158	14.615	13.5066	12.4357	12.7633	13.3858	12.9245	11.9044	10.5399	8.55563	7.13052	7.07338	7.71134	8.83912	10.6233	11.7758	12.0776	12.4365	12.3845	11.6888	11.7256	12.195	12.0287	12.0387	12.2098	11.3189	10.2753
yihR	0	0	0	0	0	0	0	0	0	4.28009	11.9956	17.582	21.0021	24.1491	27.1267	29.2488	30.443	31.0906	30.6931	28.1242	25.2079	23.3679	22.2865	21.2382	20.8552	20.0852	17.852	15.3662	13.508	11.8038	10.8623	10.8484	10.4734	9.11299	7.12891	4.47118	0	0	0	0	0	3.44989	6.24275	8.73464	9.89586	10.3678	10.204	8.79398	7.18531
sdaA	1061.71	825.602	769.854	564.993	446.332	355.592	279.907	217.32	167.332	127.133	99.264	81.5102	70.7736	63.689	58.4855	55.113	53.2662	50.2197	46.841	43.6383	39.7327	35.56	32.5115	29.568	26.3411	23.2426	19.7957	16.4481	14.1506	12.9312	11.7539	10.4968	8.84978	6.59409	4.01735	0	0	0	0	0	0	0	0	0	0	0	0	0	0
eutB	261.426	180.824	141.002	69.5631	24.7448	0	0	0	0	9.34512	23.156	30.6573	34.7562	37.7434	37.9521	37.5657	38.8974	38.1318	34.6992	31.5422	27.7534	22.7907	19.6241	18.0037	16.3223	16.2197	17.3402	17.9108	18.5563	18.8997	17.195	14.8925	12.8327	10.6228	10.0774	11.5158	12.6324	13.5589	14.5357	13.896	12.5935	12.557	13.2621	14.0227	14.7954	15.1807	14.2695	11.7951	8.93599
yeaT	0	0	36.4144	71.6162	96.9405	114.527	122.049	118.949	115.946	113.602	107.675	101.727	98.2671	95.1786	92.2503	91.0367	89.617	85.7914	80.5561	74.1498	66.5678	58.6288	51.3916	44.0643	36.3151	28.5656	21.103	14.0299	8.06226	3.99531	0	0	0	0	0	0	0	0	0	3.03595	3.50462	3.08204	0	0	0	0	0	0	0
pykF	895.947	774.694	737.952	593.15	492.841	426.686	376.993	348.54	339.456	335.718	334.625	336.793	336.436	329.047	317.749	302.833	282.85	259.552	236.747	215.19	195.302	178.564	164.089	150.904	139.155	128.353	117.915	108.66	100.194	91.1438	81.3302	71.3603	61.0955	50.1602	39.1033	28.3476	17.434	6.13936	0	0	0	0	0	0	0	0	0	0	0
fruB	441.333	1244.24	1254.97	1200.56	1044.65	849.73	670.283	513.443	397.111	317.745	260.676	222.924	196.377	167.468	134.99	103.241	73.6066	48.812	32.4471	23.5544	20.7317	21.5614	22.6378	21.9947	19.297	14.7176	8.77917	3.42767	0	0	0	0	0	0	0	0	0	0	0	0	0	0	0	0	0	0	0	0	0
lacZ	25.2778	0	0	0	0	0	0	12.9154	35.8988	49.5937	55.9809	59.2449	58.1372	54.5803	52.7602	51.9913	50.4681	48.6596	46.1712	42.6296	38.7408	35.0176	31.0182	26.7174	22.1485	17.726	14.0813	11.383	9.93131	10.3817	11.6625	11.8658	11.8811	11.8586	10.5491	8.65356	8.39158	8.87335	9.40757	10.5377	11.921	12.4332	11.7379	10.2275	8.32661	6.30723	4.08342	0	3.04901
emrR	0	60.37	121.025	172.487	197.671	191.177	171.612	152.213	138.413	133.832	134.171	132.995	129.614	124.565	118.087	111.116	104.871	98.3638	91.0898	82.3923	73.4595	64.6497	56.5485	49.9918	45.5852	42.1796	39.487	37.7442	35.6743	32.9853	30.0511	26.7382	22.5328	18.5856	15.0578	11.7552	9.17966	7.83345	7.13429	6.71915	6.19241	5.12294	3.33295	0	0	0	0	0	0
glpX	0	72.7	132.768	157.879	171.504	178.57	173.359	162.152	155.662	149.262	138.531	124.744	109.557	94.4925	81.7662	72.8603	68.6442	68.1865	68.2899	68.0705	67.2699	64.687	60.1812	55.456	50.501	45.2814	40.5868	37.0448	34.1725	31.6841	30.0292	28.6943	26.6553	23.8118	20.6349	16.0982	10.833	5.88843	0	0	0	0	0	0	0	0	0	0	0
exuR	57.6111	153.868	195.726	211.017	226.904	236.315	234.82	229.692	229.062	227.441	223.13	218.592	212.884	205.101	196.182	185.535	173.771	162.317	150.068	137.782	128.518	121.371	113.532	105.973	98.9189	89.4006	78.2419	68.7033	61.4165	56.1828	53.8134	52.99	51.672	48.3663	41.9895	33.4071	24.5676	16.1887	9.13327	4.50833	0	0	0	0	0	0	0	0	0
cysJ	191.13	345.006	442.81	496.478	510.029	492.323	456.151	407.044	357.305	313.454	275.315	243.064	216.935	193.861	174.019	156.972	139.849	121.149	102.397	83.9138	66.1155	51.7579	41.8961	35.2545	31.0945	28.6535	26.3994	24.1824	22.5785	21.2129	20.2842	19.7838	18.7179	16.4753	13.6125	10.2235	6.61092	4.09334	0	0	0	0	0	0	0	0	0	0	0
yedW	605.289	621.405	654.322	617.758	591.162	564.839	526.699	489.45	459.48	433.708	415.875	407.916	405.094	402.65	397.53	387.938	373.917	354.877	331.425	307.322	283.732	260.666	239.752	222.254	206.681	191.747	176.322	160.827	144.764	128.581	114.184	102.692	91.5214	80.4986	69.3653	55.9912	40.9744	27.211	15.9704	6.84517	0	0	0	0	0	0	0	0	0
sdhC	0	78.5171	188.348	268.869	325.226	356.994	345.35	305.481	259.157	212.629	171.49	139.207	115.267	97.5262	82.9685	69.4261	56.7628	44.748	34.1815	25.6497	20.4322	18.2004	17.3289	17.0733	17.2584	16.7332	15.347	14.6282	14.6364	14.9772	15.4069	15.1559	13.0261	9.31149	4.59592	0	0	0	0	0	0	0	0	0	0	0	0	0	0
yhfA	462.5	491.974	429.13	301.984	238.799	189.112	147.088	117.233	94.149	75.1633	66.2179	62.3808	60.9602	62.9208	65.9396	68.1672	71.2073	73.4858	74.3848	74.9441	73.5975	70.1999	66.1441	60.9052	54.6221	49.4763	45.5968	43.0481	42.0615	41.5291	40.33	38.2416	34.9324	30.6645	26.2058	21.5349	16.3001	11.1753	6.06814	0	0	0	0	0	0	0	0	0	0
cyoA	1663.33	1681.05	1715.69	1518.21	1327.65	1165.4	1018.11	890.198	780.377	684.002	595.473	513.926	440.075	374.548	318.398	271.649	234.871	205.423	180.81	159.312	139.53	120.505	103.483	88.508	75.6014	65.8902	57.8015	49.7546	42.019	34.0403	24.908	16.4209	9.76891	4.01976	0	0	0	0	0	0	0	0	0	0	0	0	0	0	0
idnR	0	0	0	0	0	13.8995	24.6302	22.5713	18.7524	15.3012	13.0263	14.4627	20.3443	26.4362	30.9785	34.9532	37.5814	37.5795	35.9138	33.4335	30.2716	26.4969	23.0208	20.4719	18.0785	15.3381	13.4135	12.5085	11.5082	11.4234	12.764	13.5434	13.1623	12.9448	12.1133	10.0468	8.57573	8.24092	8.12037	8.52222	9.89058	11.5489	12.6206	12.8786	12.6754	12.2754	10.9808	9.80962	10.1146
yijF	278.325	151.728	118.481	38.497	10.3722	0	0	5.71498	11.3715	15.9944	18.8077	21.9325	24.4914	24.2102	22.267	20.8444	18.8133	16.1396	14.7522	14.9786	15.1534	15.3923	16.1097	15.8058	14.4801	13.3326	12.1471	10.1218	8.23943	7.032	5.86283	4.82992	4.73517	5.24553	5.50507	5.62716	5.5897	5.10618	4.65806	4.43695	4.07447	4.02539	4.42878	4.14056	3.2626	3.00436	0	0	0
tnaC	50.7016	149.242	205.386	236.677	257.774	268.293	271.241	274.794	287.347	302.561	312.899	315.01	305.872	283.579	251.234	212.58	172.722	136.574	105.557	81.0653	64.155	52.4103	42.7831	35.705	30.7365	25.7845	20.9397	17.5354	14.5741	10.9255	7.51182	4.89386	0	0	0	0	0	0	0	0	0	0	0	0	0	0	0	0	0
ygjH	0	0	0	0	0	0	7.13391	14.5489	26.0999	40.0833	52.4318	61.0117	65.6718	67.1474	67.2389	68.1176	68.9148	69.9005	70.8334	70.6231	68.5015	66.0689	62.9107	58.4916	53.4526	48.6256	43.835	39.3159	35.7286	33.6767	32.4011	30.7802	29.2878	28.4702	26.9198	24.8016	23.5046	22.5979	20.7854	18.6043	16.635	14.3217	11.291	7.89881	5.10743	0	0	0	0
yaaJ	58.9873	47.805	47.9538	42.0522	40.2773	40.0868	44.8293	48.9142	51.7555	58.2244	67.0176	74.2916	80.499	84.0073	82.2294	75.2859	65.4096	53.5342	41.3545	30.6671	22.6039	17.3319	14.8555	14.3701	15.0988	16.1419	16.1373	14.9272	12.5871	9.34393	5.90974	3.41434	0	0	0	4.20699	5.78304	7.18936	8.07066	8.06552	7.82292	8.19415	9.23321	10.3974	11.2252	11.9345	12.2173	11.7765	11.3683
mngR	29.1667	42.9047	42.338	33.3916	32.378	35.0154	39.0535	47.2816	62.2014	76.0761	84.8121	92.033	95.8608	92.5725	86.5373	80.7465	73.7143	66.8907	62.4685	59.3949	56.3459	53.1606	49.8333	45.7681	40.685	35.564	31.0167	26.7779	23.1536	20.6387	18.5635	16.7162	14.5188	12.0434	9.60438	6.88316	4.19624	0	0	0	0	0	0	0	0	3.54372	4.32938	4.79312	5.8443
msrB	491.557	627.756	689.245	670.529	622.003	575.759	526.277	482.709	445.493	409.004	370.868	332.442	294.613	257.983	223.623	192.343	164.402	139.312	117.835	100.805	88.1048	78.5808	71.5032	65.7821	59.8557	52.7979	44.9597	37.0111	29.1721	21.9944	15.7971	10.8844	7.00058	3.72562	0	0	0	0	0	0	0	0	0	0	0	0	0	0	0
U139	0	0	0	0	0	0	0	0	0	0	0	0	0	0	0	0	0	0	0	0	0	0	0	0	0	0	0	0	0	0	0	0	0	0	0	4.60718	8.91711	13.1594	16.6638	18.295	17.4182	15.4025	13.7425	12.841	12.4491	12.683	12.8792	12.3179	11.8082
hdeB	0	0	0	0	0	0	0	0	0	0	0	0	0	0	0	0	0	4.00922	11.7536	18.9146	25.8776	32.0443	33.9858	32.1082	29.6954	26.4881	23.867	22.9598	23.0755	23.9597	25.0588	25.3256	24.2563	22.244	19.6094	17.1105	15.3085	14.6005	14.5849	14.4836	14.4059	14.083	12.7011	10.9626	9.69752	8.42846	7.03965	6.76239	7.54383
yijO	0	0	0	0	0	0	0	0	0	0	0	0	0	0	0	0	0	0	0	0	0	0	0	0	0	0	0	0	0	4.90075	7.99981	11.6484	14.6298	16.2066	16.8072	16.1133	14.1909	12.1673	10.2956	8.93459	8.69647	9.33296	9.8617	10.089	9.81005	8.43987	6.53954	5.30994	4.71438
wrbA	0	0	0	0	0	29.8344	62.1368	91.9824	121.818	153.488	190.946	229.076	262.147	292.283	322.659	352.234	381.594	411.1	437.184	455.213	463.983	463.042	453.762	437.423	416.239	392.699	368.312	344.336	321.977	300.372	278.01	254.517	228.784	201.865	177.283	157.199	142.01	130.804	120.933	108.716	89.7697	65.661	39.3705	11.0301	0	0	0	0	0
b4283	32.6283	75.4677	87.3724	82.1061	70.2044	50.7728	30.9253	18.8935	18.1417	23.4419	33.6285	46.1418	55.3647	59.5717	59.5758	55.3394	48.9944	43.0173	38.0558	34.7177	33.0999	32.1904	31.0165	28.6132	25.7206	22.7974	19.4806	16.7933	16.158	16.1292	16.007	16.7823	17.2877	16.1123	14.4431	13.0565	10.9712	9.08949	8.64673	9.06293	9.5446	10.6993	11.9956	12.4065	11.7904	10.8007	9.35096	7.92599	7.34752
acnB	1391.39	2069.13	2024.05	1650.51	1375.79	1169.25	1005.08	875.887	782.999	716.69	659.344	608.867	561.247	507.778	452.26	401.479	353.751	308.89	270.057	236.954	207.697	181.833	159.581	140.677	123.006	106.63	92.4265	79.8533	67.9926	57.9927	49.4011	41.229	33.7399	27.7334	22.4266	17.12	12.3094	7.5555	0	0	0	0	0	0	0	0	0	0	0
tktA	360	819.9	880.663	775.914	650.818	546.153	466.123	408.159	373.889	354.452	338.074	321.965	305.514	285.644	261.266	234.447	207.32	180.372	155.43	134.442	118.026	106.24	98.3686	92.9322	88.782	83.8841	76.676	68.3677	59.5078	50.8106	44.251	40.0006	36.0675	32.4853	27.8693	20.9229	13.0262	5.76846	0	0	0	0	0	0	0	0	0	0	0
yacH	0	0	0	0	0	0	0	0	0	0	0	0	0	0	0	0	0	0	0	3.26522	9.26238	15.2917	20.4173	24.4857	26.3259	25.0892	22.2793	18.9829	16.0113	13.2525	10.8661	9.93316	10.6463	11.9858	13.4511	15.5866	17.4886	18.3834	18.3095	17.5276	15.8914	13.9361	12.1692	11.2385	11.0882	11.6363	12.6071	13.6042	14.317
tdcG_2	0	0	0	0	0	0	0	0	0	0	0	0	0	0	0	0	0	0	0	0	0	0	0	0	0	0	0	0	0	0	0	0	0	0	0	5.32332	10.2144	14.8337	19.1352	21.6585	20.9389	18.5909	16.0722	13.5639	11.1948	9.74894	9.19701	8.86661	8.57309
gadW	172.722	563.509	769.862	955.943	1140.68	1292.29	1423.26	1546.11	1661.04	1763.06	1849.87	1918.3	1965.45	1990.87	2001.46	1995.39	1970.71	1923.81	1855.55	1765.65	1658.71	1541.22	1422.81	1307.9	1197.87	1093.29	994.709	900.294	808.361	720.688	639.854	565.917	497.267	434.758	376.022	316.826	256.843	198.119	139.791	83.4741	33.0413	0	0	0	0	0	0	0	0
pagB	0	0	0	0	0	0	0	0	0	0	0	0	0	0	0	0	0	0	0	0	0	0	0	0	0	0	0	0	0	0	3.34748	5.35299	7.17002	9.16372	10.5523	11.6018	13.0945	14.0068	13.6704	11.9369	8.94091	5.42191	0	0	0	0	3.19607	4.55744	4.82941
intB	0	0	0	4.96836	25.2393	30.7858	30.9499	29.7607	33.4316	42.5748	50.1988	55.2769	59.8693	62.0681	61.4566	60.0594	57.9056	54.1683	49.9051	46.0101	42.9625	41.1226	40.6501	39.9496	38.6017	37.4101	36.1558	34.6348	34.1149	34.1213	32.7791	30.3232	26.7342	21.522	15.9222	11.0884	6.95282	4.05629	0	0	3.02135	3.18727	0	0	0	0	0	0	0
yqjC	115.667	0	0	0	0	0	15.6527	27.0799	35.127	37.3153	38.3891	40.1761	40.7078	42.229	45.475	48.6714	53.0413	57.6547	60.4962	62.7753	64.5144	63.8491	62.0528	60.0853	56.4059	51.8427	47.7537	43.9919	40.7915	38.4317	36.1911	34.1469	32.1896	29.8713	28.022	26.9513	25.9854	24.8625	24.1426	23.1804	21.6049	20.1617	18.9735	16.6305	13.6159	10.9613	7.80325	4.58312	3.16368
fumB	0	0	0	0	0	0	0	0	0	0	0	0	0	0	0	0	0	0	0	0	0	0	0	0	0	0	0	0	0	5.37433	9.09665	13.0676	17.4096	19.9559	20.2578	20.6269	21.4151	21.9037	22.3164	23.1985	23.2261	21.3019	18.1902	14.936	11.674	8.95698	7.84159	8.57292	10.0032
Empty	1533.61	2142.41	2019.08	1762.91	1549.29	1375.52	1213.19	1063.82	925.932	794.75	672.915	562.876	468.544	390.318	327.204	275.172	231.701	193.68	161.397	135.431	116.035	102.318	92.3578	84.1307	76.0018	66.898	56.663	47.5021	39.3518	32.4059	27.2352	23.5147	19.5734	15.6159	11.7244	6.97385	0	0	0	0	0	0	0	0	0	0	0	0	0
dps	51.3889	201.933	255.436	273.88	287.611	303.233	327.459	369.27	437.803	529.032	636.865	760.889	893.881	1023.32	1147.59	1262.58	1361.37	1440.86	1504.07	1549.8	1576.37	1586.83	1586.92	1576.69	1553.9	1524.19	1489.18	1442.6	1381.8	1308.91	1217.24	1102.94	972.972	836.488	698.04	566.541	452.461	355.683	272.139	202.223	142.312	87.9551	37.6204	0	0	0	0	0	0
cysH	0	0	0	0	0	0	0	0	0	0	0	0	0	0	0	0	0	0	0	0	0	0	0	0	0	0	0	0	0	0	0	0	0	0	0	0	3.0157	4.44363	5.81149	7.55912	8.67029	9.4915	11.3317	13.0381	14.1528	15.0046	15.1014	14.3772	13.8621
yhjG	0	0	0	0	0	0	0	0	0	0	0	0	0	0	0	0	0	0	5.7086	13.0866	18.7684	23.042	25.5168	23.8237	19.9192	17.4454	16.8133	18.1237	20.7773	23.6831	25.4948	25.3757	23.7794	21.3852	18.6157	16.8097	16.4089	15.9881	15.0736	14.2197	12.4796	9.74698	7.6429	6.70664	6.23468	6.63054	7.81308	9.08923	10.3082
hfq	95.3889	158.916	179.735	184.493	177.805	161	139.675	117.668	98.8469	84.6667	75.4754	69.9189	66.9242	62.7913	57.642	53.5355	51.6041	51.8461	56.6896	65.4261	74.3955	82.2157	88.1448	89.0232	84.9205	78.7785	71.4586	63.9706	58.7964	56.1192	54.4825	53.0435	50.6625	46.3042	40.0137	32.1856	23.8457	16.891	12.3868	10.0489	9.40798	10.1375	9.99734	8.15204	5.16971	0	0	0	0
macA	0	0	0	0	0	0	0	0	0	0	0	0	0	0	0	0	0	0	0	0	0	0	0	0	0	0	0	0	0	0	0	0	0	0	0	0	0	0	0	0	0	0	0	0	0	0	0	0	0
ycjK	88.1624	46.6228	37.229	14.4149	20.6105	31.7986	48.1634	67.2859	83.8142	96.4405	106.491	113.536	117.234	119.498	120.286	117.663	112.958	105.87	95.7804	85.1012	76.4997	68.5365	61.2314	56.3065	52.0919	46.0852	40.3459	36.2905	31.4156	26.2101	22.855	19.9048	16.0352	13.3921	12.0798	10.6489	9.42109	8.75216	7.79488	6.42369	4.92298	3.04736	0	0	0	0	0	0	4.70817
ykfG	0	0	0	0	0	0	0	0	0	8.39083	11.8488	13.3624	14.9708	15.2647	14.1434	14.5013	16.4263	18.0329	18.7503	18.6524	17.7454	16.0683	14.6525	14.0111	13.9009	14.5693	15.8621	17.0026	17.627	18.29	18.4136	17.4475	16.3021	15.9557	15.2882	14.5436	15.2741	16.2677	16.5442	17.4658	18.417	17.9383	17.0457	15.4101	12.3043	9.799	8.31438	7.21123	8.22491
ycjL	184.127	108.068	106.102	81.1893	100.108	136.539	178.503	211.608	233.232	246.801	254.044	254.3	252.243	250.319	245.598	237.029	227.315	214.955	197.94	179.103	159.134	136.194	113.039	93.1888	75.1394	59.5176	48.9933	41.128	33.2689	26.6796	21.0299	14.6029	8.84799	4.44012	0	0	0	0	0	0	0	0	0	0	0	0	0	0	0
poxB	73.6179	72.5849	75.857	59.6028	51.2097	49.0792	48.1345	51.519	58.8166	62.2943	61.3211	58.6875	54.6724	48.8737	45.8487	46.7303	48.1702	49.49	51.6799	52.1678	50.1342	47.7537	44.904	41.2733	37.4429	33.0554	28.2872	23.839	18.716	13.9052	10.5877	7.6011	4.71239	3.03741	0	0	0	0	0	0	0	0	0	0	0	0	0	0	0
yhbW	0	12.8788	7.52137	3.4917	3.6385	3.61325	5.5896	10.7269	14.7777	14.8304	12.4642	10.7835	10.1856	10.6755	13.7501	18.4648	22.7943	26.2159	27.8156	27.2524	26.0005	24.204	22.3157	21.9628	22.4529	22.1138	21.583	20.9732	19.3355	17.6181	16.9389	17.0054	17.2283	17.4251	17.1804	16.3826	14.7743	12.9169	11.5657	10.8081	10.4675	10.4626	10.4282	9.8323	8.80498	7.08112	4.9589	3.02272	0
ybcW	53.5483	48.6288	62.1422	66.6458	82.1372	99.2822	106.006	104.953	101.462	93.7993	85.2372	84.0369	89.7772	97.1828	106.534	116.425	120.962	118.824	113.29	104.518	93.278	83.1524	75.3481	68.7459	63.7009	60.3191	56.7274	52.4114	48.0179	43.461	37.8269	31.8709	26.7787	21.9453	16.7823	12.8463	10.7861	9.18984	7.92374	7.18184	6.05784	3.28256	0	0	0	0	0	0	0
gatR_1	44.6212	17.5693	13.2968	0	0	3.21091	9.84765	15.3406	17.9618	20.7062	22.4128	21.5087	21.2828	22.7131	24.6028	26.4726	28.1396	28.3155	27.088	24.8079	22.2644	20.1804	19.231	18.5838	17.2698	15.1394	12.0195	8.32431	4.60258	0	0	0	0	0	0	0	0	0	0	0	0	0	0	0	0	0	0	0	0
torT	231.753	120.919	89.0702	6.84543	0	0	3.61228	16.4431	25.2718	29.5144	32.092	31.5916	30.3597	31.3551	33.5413	35.9831	39.5614	42.5757	42.8557	41.3043	39.2099	37.333	36.0817	35.5692	35.3123	34.4033	31.6127	27.3347	22.5942	17.6253	13.3637	10.7309	9.37141	8.82318	9.28413	9.9977	10.8077	11.9286	12.4779	11.8215	10.0406	7.0624	3.01615	0	0	0	0	0	3.10973
yjdI	167.645	146.582	131.146	89.0844	60.0889	38.2751	30.7732	33.4466	36.0071	36.8382	39.6841	44.6186	50.4049	56.8536	65.2925	73.2655	77.1921	77.9066	76.6847	73.2138	68.1583	62.5385	56.9849	51.4687	45.4241	39.0525	33.8127	29.1945	24.5283	20.5378	17.2171	13.1619	8.40054	4.24061	0	0	0	0	0	0	0	0	0	0	0	0	0	0	0
lacZ	29.9099	42.2467	52.5496	52.0468	49.3764	44.6024	34.823	27.0349	26.3164	30.1258	36.6192	45.7931	55.1861	60.5765	62.4904	62.584	60.4543	55.9808	50.7147	44.7001	37.5753	30.3577	23.8979	18.8291	15.1811	12.4451	10.838	9.48764	7.5191	6.13428	5.49825	4.25207	3.5636	3.51676	0	0	0	0	0	0	0	0	0	0	0	0	0	0	0
ycjX	0	0	0	7.23569	22.0475	44.7666	61.022	70.3488	78.9193	81.6615	77.7194	75.7761	77.3203	77.6686	77.4291	77.9716	78.4579	77.7918	76.9584	76.7615	77.197	77.9154	78.593	79.0456	78.7795	77.2892	75.3187	73.4665	71.5559	69.9613	68.8351	67.1809	64.9987	63.0286	61.5113	60.2809	59.6647	60.179	61.2202	61.6164	61.6891	61.242	58.2424	52.3938	45.0515	36.3588	27.0562	18.9611	12.6012
uidA	0	0	0	0	0	0	0	0	0	0	0	0	0	0	0	0	0	0	0	0	0	4.09582	7.5292	9.79239	10.7661	9.82881	6.67288	3.16853	0	0	0	0	3.28938	4.87566	6.58428	8.09191	8.24591	7.75424	7.4377	6.64051	5.44013	4.58103	3.74303	0	0	0	0	0	0
yjjU	0	0	0	0	0	0	0	0	0	0	0	0	0	0	0	0	0	0	0	0	0	0	0	0	0	0	0	0	0	0	0	0	0	0	0	0	0	0	0	0	0	0	0	0	0	0	0	0	0
galU	0	0	55.7745	130.168	185.135	219.984	233.081	221.52	205.984	191.217	170.381	149.549	133.605	118.942	107.117	101.634	97.7664	92.5137	87.1475	80.8952	72.989	65.4824	59.6058	54.766	51.2612	48.9012	46.8306	45.0135	43.6355	41.6569	38.3583	34.4885	29.8201	23.8329	17.5478	12.3123	7.88508	3.81726	0	0	0	0	0	0	0	0	0	0	0
hcaR	40.9838	37.1067	53.2166	57.8887	75.3159	87.8428	91.8657	88.2406	81.5375	75.6064	71.3873	67.8167	66.8379	68.3763	68.5934	66.4427	63.1317	57.5739	49.6189	40.988	34.1802	30.2335	28.2246	27.3557	27.6741	27.4541	25.3251	22.353	19.3637	15.6059	11.2162	7.18061	0	0	0	0	0	0	0	0	0	0	0	0	0	0	0	0	0
fdnG	0	0	0	0	0	0	0	0	0	0	0	0	0	0	0	0	0	0	0	0	0	0	0	0	0	0	0	0	0	0	0	0	0	0	0	0	0	0	0	0	0	0	0	0	0	0	0	0	0
dmsA	432.767	480.902	547.306	547.429	568.889	609.071	658.286	716.139	777.428	837.618	896.052	951.256	998.406	1035.55	1062.57	1076.24	1073.56	1055.22	1021.89	974.315	917.184	855.672	793.053	733.287	677.558	623.3	570.309	519.617	468.676	418.354	371.653	327.097	283.578	243.006	203.508	163.685	127.539	95.6167	65.2483	38.9239	17.346	0	0	0	0	0	0	0	0
yjfQ	130.934	134.825	150.998	148.062	148.638	150.752	158.423	162.732	159.67	157.279	155.405	150.984	146.96	143.562	137.186	128.588	118.773	106.261	92.6962	80.3253	68.1536	55.7991	44.7448	34.1552	23.4663	14.0975	6.94458	0	0	0	0	0	0	0	0	0	0	0	0	0	0	0	0	0	0	0	0	0	0
yncE	110.36	171.827	217.99	240.618	238.414	223.902	210.582	188.696	164.539	147.941	131.124	111.747	97.2285	89.5841	88.2561	96.6026	115.036	140.622	169.883	199.787	226.258	245.5	254.951	254.917	246.02	229.074	207.24	183.754	159.646	136.037	114.761	95.2097	76.9333	60.0867	44.4326	30.2165	18.5858	9.10041	0	0	0	0	0	0	0	0	0	0	0
gatY	231.308	242.329	285.348	292.617	325.068	380.654	451.648	538.614	645.443	767.742	891.449	1002.72	1079.92	1104.38	1074.04	994.64	878.799	745.619	613.481	494.449	396.016	320.602	266.408	228.701	202.306	183.54	167.999	152.546	136.171	118.877	100.05	80.6847	62.1753	44.2137	28.0884	14.2903	0	0	0	0	0	0	0	0	0	0	0	0	0
serA	0	136.746	260.133	381.792	489.974	560.087	583.119	585.162	582.552	581.148	586.457	604.052	628.7	654.295	679.6	702.37	718.119	727.011	731.476	730.963	723.696	709.891	690.915	664.773	630.58	591.334	548.697	502.617	456.493	412.18	368.695	327.258	287.09	244.61	200.805	157.93	113.59	72.3257	37.6389	5.95528	0	0	0	0	0	0	0	0	0
gutM	0	0	0	0	0	0	0	0	0	0	0	0	0	0	0	4.35319	8.12542	9.81237	10.9909	11.7794	9.88597	7.46238	6.98403	6.00143	4.13809	0	0	0	0	0	0	0	0	3.68779	4.41428	4.06977	3.68641	3.4982	0	0	0	0	0	0	0	0	0	0	0
yciK	34.3093	58.44	57.8304	52.8382	46.4559	35.1454	37.0001	43.7602	46.0053	49.1533	51.4463	48.879	45.2665	44.1855	43.5332	41.7579	39.2591	35.9119	30.883	24.2262	17.7122	12.4086	7.78699	3.72458	0	0	0	0	0	0	0	0	0	0	0	0	0	0	0	0	0	0	0	0	0	0	0	0	0
U66	37.1326	22.6401	11.6835	0	0	0	0	5.24958	10.7063	10.329	7.81887	4.55589	0	0	5.91329	10.6787	14.5899	16.7423	16.3573	13.4807	9.57497	6.16768	3.8567	0	0	0	0	0	0	0	0	0	0	0	0	0	0	3.33412	4.41864	4.63794	3.57705	0	0	0	0	0	0	0	0
cbdA	0	0	0	0	0	0	0	12.4462	21.7407	28.4009	35.8423	42.9631	49.552	59.0402	69.6005	77.7304	84.2902	89.2223	90.914	88.4222	82.8756	74.8658	64.9946	54.2606	44.4417	36.5961	30.6229	25.9855	22.7846	21.0368	19.4322	17.1518	15.0601	12.8656	9.54583	6.31742	4.59629	3.65842	3.2874	3.95089	4.33397	3.25156	0	0	0	0	0	0	0
ytfE	134.309	105.141	98.8701	64.7026	46.6831	35.0482	28.4887	24.7299	21.4661	19.5557	18.8214	19.0642	19.7665	19.1521	17.1225	15.0037	12.4672	9.07235	6.19767	3.03421	0	0	0	0	0	0	0	0	0	0	0	0	0	0	0	0	0	0	0	0	0	0	0	0	0	0	0	0	0
yneJ	0	43.147	64.5584	80.6116	94.2021	98.9446	99.651	107.833	120.179	130.683	137.119	138.768	134.635	126.393	117.112	109.244	102.896	96.3234	89.2048	82.0869	74.0365	65.6454	58.1444	51.9934	47.1593	43.995	41.3031	39.0049	37.2677	34.4512	30.2586	25.9025	21.3303	15.7611	11.015	7.51748	4.52484	0	0	0	0	0	0	0	0	0	0	0	0
galS	70.0569	0	0	0	0	0	10.2388	21.5768	26.4519	25.1177	22.1258	20.8875	19.5254	20.7631	25.6714	30.7993	35.5334	39.6222	40.9468	39.2246	36.1705	32.0324	28.6208	26.7723	25.261	23.8386	22.6999	20.4142	17.1701	14.6584	12.77	11.6185	12.0165	12.8448	12.6707	11.8246	10.0373	7.10707	4.6113	3.70165	3.90336	4.86951	6.27493	7.02685	6.57629	5.52832	4.86334	4.79995	5.29955
yhfK	0	11.2785	16.0371	18.0854	17.6412	0	0	0	0	0	0	0	0	4.6057	14.1699	19.8817	23.4655	26.544	27.6859	26.1147	23.9017	20.9453	16.702	13.0418	11.6583	11.65	12.0067	12.9822	14.3208	14.2673	12.6994	11.2535	9.75239	7.45853	5.29248	4.16656	3.07479	0	0	3.43235	4.21309	5.16013	6.04537	5.79806	4.86442	3.78087	0	0	0
srlR	61.3141	46.12	50.1745	40.8469	45.6245	52.3596	56.3382	60.0697	62.94	63.1504	65.8964	70.6027	73.937	77.7466	82.7525	85.8188	86.7992	87.3193	85.9841	81.4401	74.4542	66.7952	59.1006	51.2242	44.7352	40.8758	37.5048	33.4637	30.3554	27.1882	22.6572	18.9776	16.5315	13.8955	11.9915	11.1589	9.65361	7.75626	6.07058	3.9141	0	0	0	0	0	0	0	0	0
yfdZ	0	21.7483	45.9317	75.2687	104.889	127.343	143.709	156.371	162.749	165.326	167.264	166.393	162.629	158.096	151.681	142.072	131.75	121.071	111.095	103.186	97.0771	91.6378	86.6157	80.2139	71.747	62.5704	53.1264	43.7323	35.9113	29.9457	24.6239	19.9911	15.6093	11.0167	5.47435	0	0	0	0	0	0	0	0	0	0	0	0	0	0
ylcE	0	20.5197	33.866	46.59	59.4151	65.1874	60.6539	51.9166	42.1394	31.4175	22.619	20.7534	25.156	31.2676	36.5492	40.9919	42.8857	40.1712	36.1635	32.752	27.9579	22.2647	17.8962	13.3385	8.23913	5.13819	4.03543	3.26073	3.4907	4.79493	5.03596	4.22449	3.75916	3.15943	0	3.06691	4.23881	4.93352	5.40501	5.3045	4.1419	0	0	0	0	0	0	0	0
ndh	479.606	403.722	405.745	302.102	251.677	227.746	222.606	227.047	234.88	240.917	244.809	246.559	242.94	234.924	226.148	216.168	203.664	190.007	176.282	161.07	144.414	127.902	112.917	98.6726	85.3102	74.6267	66.4367	59.0195	53.2753	49.3157	44.9115	39.9823	35.3544	29.7378	22.915	16.266	9.56888	0	0	0	0	0	0	0	0	0	0	0	0
ytfF	135.244	145.907	161.344	150.061	144.113	141.819	141.756	145.191	151.346	158.074	165.836	174.98	182.971	187.148	186.801	181.567	171.079	155.855	137.726	119.804	102.808	86.5939	73.2522	63.6084	54.6938	46.2066	39.881	34.1279	27.4874	22.2508	18.9104	15.6328	12.4532	9.94836	7.38581	4.58159	0	0	0	0	0	0	0	0	0	0	0	0	0
ydiQ	0	0	0	0	0	0	0	0	0	0	0	0	0	0	0	0	0	0	0	0	0	0	0	0	0	0	0	0	0	0	0	0	0	0	0	0	0	3.66283	5.82327	7.42504	8.57424	7.89784	5.52517	3.23009	0	0	0	0	0
yjcH	0	0	0	0	0	0	0	0	0	0	0	0	0	0	0	0	0	0	0	0	0	0	0	0	0	0	0	0	0	0	0	3.0697	4.13381	5.25283	6.2047	7.34062	8.52188	9.14534	8.57825	6.96908	5.73821	5.20764	5.36345	6.85215	9.32659	10.9505	11.0258	10.1039	8.5545
yhfL	0	0	0	0	0	0	0	0	0	0	0	0	0	0	0	0	0	0	0	0	0	0	0	0	0	0	0	0	0	0	0	3.65849	4.55619	5.97769	7.84775	9.09068	9.53397	9.86059	9.51526	8.26605	7.41397	7.07756	6.27073	5.57482	5.70061	5.90262	5.95706	6.26161	6.41672
fucR	202.833	161.237	153.85	97.9022	72.1023	56.9009	47.881	46.0321	50.8207	58.652	66.3601	74.6895	82.9054	86.8852	86.4024	85.3427	83.7253	79.6894	74.9236	70.7408	66.1949	60.3361	54.0701	48.113	41.6785	34.4362	28.1804	23.5658	19.6653	17.0117	16.1974	15.615	14.2785	13.069	11.6317	9.13089	6.64888	4.95575	3.31206	0	0	0	0	0	0	0	0	0	0
sohB	93.2158	159.602	213.415	264.917	309.416	343.876	369.102	383.763	386.072	380.443	371.506	359.141	345.016	325.943	303.503	280.282	255.451	229.031	206.39	186.799	167.375	149.859	134.861	120.25	105.34	90.6854	76.2322	62.2592	48.6642	36.9604	28.2929	21.76	15.6855	10.6255	5.06443	0	0	0	0	0	0	0	0	0	0	0	0	0	0
ackA	267.317	208.116	190.191	119.843	76.613	43.0639	29.0838	24.2499	23.7089	30.736	41.5905	50.4304	56.3972	57.8773	53.7598	47.3554	40.9688	34.8821	30.0866	28.3746	28.1693	26.855	25.4773	25.0492	23.0459	19.5053	17.8389	16.9191	14.5139	13.0668	13.4262	12.8519	11.7954	11.7479	11.0846	9.26429	7.26467	5.09686	0	0	0	0	0	0	0	0	0	0	0
aldH	23.3666	25.4742	22.3564	19.2804	12.8843	11.4232	16.8839	19.2948	20.2625	20.0799	16.887	12.429	9.33688	6.6621	3.32095	0	0	0	0	5.15107	7.30822	8.20764	8.1103	6.6562	4.41029	0	0	0	0	0	0	0	0	0	0	0	0	0	0	0	3.65286	5.39353	6.17028	6.19509	5.23292	3.30076	0	0	0
ytfL	20.6976	62.6647	87.1117	105.689	122.619	130.431	135.629	140.82	148.926	162.655	178.987	196.965	216.882	234.442	244.432	247.646	244.163	232.202	213.253	192.747	171.275	149.468	130.627	115.802	102.585	91.3372	82.6964	74.3006	65.8395	58.573	51.4067	43.4515	36.091	28.7447	20.4507	12.7255	6.20988	0	0	0	0	0	0	0	0	0	0	0	0
yeaU	0	0	0	0	0	0	0	0	0	0	0	0	0	0	0	0	0	0	0	0	0	0	0	0	0	0	0	0	0	0	0	0	0	0	0	0	0	0	0	0	0	0	0	0	0	0	0	0	0
yjcO	68.885	78.2356	106.29	117.013	136.771	149.535	152.653	147.222	141.173	137.811	137.33	138.497	141.181	143.294	140.874	133.833	125.418	115.102	103.169	93.174	85.6595	78.4023	72.1483	66.9709	60.5423	52.8921	45.4118	37.6123	29.4292	22.7107	17.4686	12.7335	8.75014	5.88382	0	0	0	0	0	0	0	0	0	0	0	0	0	0	0
yhfP	0	0	0	0	0	0	0	0	0	0	0	0	0	0	0	0	0	0	0	0	0	0	0	0	0	0	0	0	0	0	0	0	0	0	0	0	0	0	0	0	0	0	0	0	0	0	0	0	0
dhaR	18.7812	29.2157	30.7128	33.8964	37.3866	38.2707	39.6943	46.0899	53.233	56.6006	61.3462	66.0901	67.8362	67.7184	66.2178	63.0717	59.6426	53.7938	45.1961	36.9322	28.7901	19.7734	13.2633	10.315	8.38651	6.59977	5.43484	4.17291	0	0	0	0	0	0	0	0	0	0	0	0	0	0	0	0	0	0	0	0	0
yrfF	296.402	229.5	217.115	142.417	105.61	102.245	115.2	130.05	143.499	151.67	150.639	146.092	142.244	135.75	126.431	117.258	108.477	97.2538	86.4424	77.9363	68.9548	58.0381	48.5566	40.6689	33.0326	27.4316	24.3765	21.4178	17.7529	14.3595	11.2004	8.77551	7.72294	7.57012	7.37474	6.54679	4.40583	0	0	0	0	0	0	0	0	0	0	0	0
narQ	97.4717	30.8108	3.63038	0	0	0	0	0	0	7.51858	15.1814	20.6891	25.254	28.6801	26.8692	22.4715	19.531	15.4289	10.4909	7.36593	5.85933	4.8852	5.90195	8.74786	10.8689	10.6056	8.83713	5.94897	0	0	0	0	0	0	0	0	3.64234	3.78157	0	0	0	0	0	0	0	0	0	0	4.23192
aldA	21.8987	59.4334	75.6054	84.7251	89.0388	78.5673	63.9182	51.9502	40.2933	31.6896	28.8333	28.6276	28.8916	29.2731	29.1314	28.7648	28.687	28.8272	29.6183	30.3451	29.7432	27.822	25.072	21.6362	17.9782	14.5129	11.2594	8.58069	6.13547	3.7098	0	0	0	0	0	0	0	3.2444	4.60069	4.97822	4.46854	3.36447	0	0	0	0	3.22592	4.37507	5.61075
yjgH	56.1303	68.8466	77.4171	74.9093	69.1767	57.7505	47.4706	37.3769	26.8167	20.8948	20.6608	23.5556	29.717	37.3901	43.2667	46.6865	48.0869	46.905	43.585	39.4692	34.9475	29.7176	24.1719	19.3004	15.2293	11.4987	8.59583	6.98781	5.55525	4.01035	0	0	0	0	0	0	0	0	3.84889	4.59597	4.32144	3.30816	0	0	0	0	0	0	0
yedX	0	0	0	0	0	0	0	0	0	0	0	0	0	0	0	0	0	0	0	0	0	0	0	0	0	0	0	0	0	0	0	0	0	0	0	0	0	3.20785	3.58313	4.64589	5.76139	6.0542	5.53191	4.64625	3.49369	0	3.00035	3.22073	3.06116
mdtO	0	0	0	0	0	0	0	0	0	0	0	0	0	0	0	0	0	0	0	0	0	0	0	0	0	0	0	0	0	0	0	0	0	0	0	0	0	0	0	0	0	0	0	0	0	0	0	0	0
yhgA	139.834	50.2601	0	0	0	0	0	0	0	0	0	0	0	0	0	0	0	0	0	0	0	0	0	0	0	0	0	0	0	0	0	0	0	3.08765	5.8647	8.3877	10.7625	12.3423	12.2263	11.365	10.4412	9.5537	8.48119	7.53078	7.34247	7.62841	7.7996	8.34588	9.29546
feaB	0	0	0	0	0	0	0	0	0	0	0	0	0	0	0	0	0	0	0	0	0	0	0	0	0	0	0	0	0	3.02319	5.58955	8.04963	9.7475	10.6201	10.3084	9.06111	8.09282	7.65637	7.10346	7.02712	7.38903	7.26075	7.37782	7.62394	7.06946	6.10196	5.23525	4.12456	3.0348
yhhY	0	0	0	0	0	0	0	0	0	0	0	0	0	0	0	0	0	0	0	0	0	0	0	0	0	0	0	0	0	0	0	0	0	0	0	0	0	0	0	0	0	0	0	0	0	0	0	0	0
ttdA	10.2243	11.5467	12.8131	15.6354	17.9257	15.294	12.1324	9.05434	4.61266	0	0	0	0	0	0	3.37082	4.17196	6.62782	9.84655	11.2819	10.4539	8.61155	5.7421	0	0	0	0	3.09199	3.76219	3.54838	3.00393	0	0	0	4.66444	5.79706	6.0261	5.57191	4.21846	0	0	0	0	0	0	6.50373	10.1768	12.9623	14.4305
fhlA	119.92	56.8331	34.7037	0	0	0	7.64795	25.18	36.4661	42.5568	44.8922	46.0322	48.201	51.5452	57.193	62.7262	64.1014	62.4496	59.8083	54.371	47.3133	42.1896	38.034	33.3657	29.699	26.8648	22.874	18.5611	15.0444	12.3529	10.9296	11.2992	12.8022	14.348	14.6004	12.6444	9.61168	6.30406	3.10119	0	0	0	0	0	0	0	0	0	0
yjgR	0	0	0	0	18.0474	39.0993	51.861	61.1826	65.668	68.3329	70.5272	71.8972	72.3429	73.3956	74.4482	73.9141	70.3098	63.3946	54.0362	42.9407	31.7925	22.8484	17.1958	13.674	11.2947	9.14834	6.52283	3.18172	0	0	0	0	0	0	0	0	0	0	0	0	0	0	0	0	0	0	0	0	0
ypdA	0	0	0	0	0	0	0	0	0	0	0	0	0	0	3.14647	9.64037	16.2621	22.5443	28.6284	31.8587	31.4157	29.2504	25.9323	21.4215	16.8086	12.962	10.1346	8.28306	7.42052	7.61687	8.43863	9.33623	10.2164	10.9015	10.5454	9.57293	8.43486	6.92941	5.8937	5.60699	4.80872	3.52601	0	0	0	0	0	0	0
mdtN	0	0	0	29.8321	47.173	42.7776	28.9556	9.85169	0	0	0	0	0	0	0	0	0	4.41433	4.30233	0	0	0	0	0	0	0	0	0	0	0	0	0	0	0	0	0	0	0	0	0	0	0	0	0	0	0	0	0	0
yrbL	198.834	570.684	812.236	1032.99	1228.89	1354.53	1446.38	1509	1528.95	1519.67	1491.18	1439.59	1369.57	1300.11	1235.48	1172.23	1116.85	1069.12	1020.71	970.885	918.589	861.574	801.618	741.891	682.909	627.047	574.006	523.621	475.576	427.953	381.715	338.461	297.464	258.856	223.132	186.934	149.525	110.99	73.7805	39.1653	7.0756	0	0	0	0	0	0	0	0
galR	0	0	0	0	0	0	14.7568	20.7284	23.3949	25.2545	22.9182	19.3388	19.2231	19.7178	19.9421	22.2316	24.3374	24.2204	25.0168	26.1981	25.6197	24.8471	24.4542	22.4942	19.7724	17.6872	15.35	12.7357	10.1202	7.35762	4.29053	0	0	0	0	5.41054	8.07984	9.62798	9.39847	7.4012	4.85777	0	0	0	0	0	0	0	0
yhhN	98.8335	64.3448	69.0703	58.2887	87.827	112.831	126.701	124.206	108.549	88.837	67.1045	51.1559	44.5784	42.8615	42.9061	44.2234	44.5108	42.0778	37.648	31.6727	25.2243	18.3091	10.9134	3.94115	0	0	0	0	0	0	0	0	0	0	0	0	0	0	0	0	0	0	0	0	0	0	0	0	0
glpD	0	0	0	6.13571	43.1255	68.0349	75.4489	72.098	64.4594	53.0701	40.3785	34.7487	34.2102	32.3131	32.4787	35.0888	35.5737	35.1288	36.2985	36.5079	34.5344	32.3017	30.2451	28.1529	25.9864	23.8858	22.0385	19.7985	16.8455	14.8164	14.2865	13.911	13.6711	14.0009	13.6682	12.2132	10.9581	10.3953	10.1102	10.3019	11.0386	11.4859	10.9513	9.55297	7.713	5.49306	3.17068	0	0
nrfE	0	0	0	0	0	0	0	0	0	0	0	0	0	0	0	0	0	0	0	0	0	0	0	0	0	0	0	0	0	0	0	3.15229	3.74582	4.12278	4.65289	5.14588	5.56552	5.89597	5.97738	5.69322	4.81339	3.56869	0	0	0	0	4.51257	7.25318	9.59005
yjhU	0	0	8.11384	36.4159	51.6893	50.1165	42.8195	30.7785	18.2706	13.3902	15.3476	17.1468	19.3191	23.1464	25.1256	23.6488	20.6621	17.5005	13.8333	9.62692	7.20583	7.45436	7.74626	7.72301	8.55717	9.05482	8.06872	7.25131	7.22908	7.0122	6.12687	5.07834	4.07693	0	0	0	3.62136	4.8847	5.38913	5.20235	4.16014	0	0	0	0	3.13657	4.13319	4.5015	3.8153
yjiT	0	0	0	0	0	0	0	0	0	0	0	0	0	0	0	0	0	0	0	0	0	0	0	0	0	0	0	0	0	0	0	0	0	0	0	0	0	0	0	0	0	0	0	0	0	0	0	0	0
phnQ	0	0	0	0	0	0	0	0	0	0	0	0	0	0	0	0	0	0	0	0	0	0	0	0	0	0	0	0	0	0	0	0	0	0	0	0	0	0	0	0	0	0	0	0	0	0	0	0	4.16042
yhcA	0	0	0	0	0	0	0	0	0	0	0	0	0	0	0	0	0	0	0	0	0	0	0	0	0	0	0	0	0	0	0	0	0	0	0	0	0	0	0	0	0	0	0	0	0	3.52863	4.98498	6.17976	6.75006
bglA	0	0	0	0	0	3.93559	7.88751	8.00592	7.05215	6.58854	4.38447	0	4.75238	7.53317	10.8818	13.625	15.1538	15.6303	14.7989	12.7495	10.2943	7.76481	5.16775	3.10419	0	0	0	0	0	3.99393	4.46662	4.2863	3.92026	3.07418	0	0	0	0	0	0	0	5.01948	6.24818	5.99594	4.58775	3.09082	0	0	0
yhhQ	1835.7	1799.76	1840.54	1406.99	1026.56	736.155	536.12	425.912	376.946	361.234	361.065	359.738	348.107	329.005	301.956	268.496	236.375	207.39	179.098	153.564	132.958	114.548	97.8778	85.6275	76.9672	69.1636	62.6234	58.3115	53.5205	47.2514	40.9896	34.0051	25.0543	15.6025	6.86588	0	0	0	0	0	0	0	0	0	0	0	0	0	0
fdhD	110.093	94.4885	97.019	75.1903	53.8196	47.3062	51.1851	55.6029	66.4306	85.252	100.624	110.208	116.631	117.715	113.603	107.955	102.406	97.4245	92.4081	86.1193	78.7658	71.1065	62.735	54.3174	46.9353	40.5471	34.7911	30.4799	28.0239	26.9603	27.0738	27.9423	28.1799	26.6784	23.9896	20.1351	15.0282	10.1293	6.8765	4.37139	0	0	0	0	0	0	0	0	0
cybC	0	0	0	28.1167	60.1302	70.5981	63.4966	47.8305	32.7799	23.7713	23.5439	30.931	42.0109	52.7882	59.4637	60.7358	57.671	51.5604	43.4212	36.0159	31.1839	28.0199	25.8654	25.1979	24.4615	22.0521	18.5603	15.1709	11.8115	8.95212	7.46641	7.03496	6.78397	6.67061	6.05844	4.60825	3.14275	0	0	0	0	0	0	0	0	0	0	0	3.12431
mltD	1116.08	1217.8	1348.91	1239.88	1139.63	1060.65	1002.56	959.749	926.434	902.231	881.812	861.691	838.216	804.547	756.503	695.372	624.451	547.899	474.649	412.548	361.995	322.137	291.915	267.669	244.702	221.892	198.504	174.861	149.79	123.092	96.8973	72.1728	48.779	28.6043	13.0914	0	0	0	0	0	0	0	0	0	0	0	0	0	0
citT	0	0	0	0	0	0	0	0	0	0	0	0	0	0	0	0	0	0	0	0	0	0	0	0	0	0	0	0	0	0	0	0	0	0	0	0	0	0	0	0	0	0	0	0	0	0	0	0	0
yjdB	0	0	0	0	0	0	0	0	0	0	0	0	0	0	0	0	0	0	0	0	0	0	0	0	0	0	0	0	0	0	0	0	0	0	0	0	0	0	0	0	0	0	0	0	0	0	0	0	0
U139	0	0	0	0	0	0	0	0	0	0	0	0	0	0	0	0	0	0	0	0	0	0	0	0	0	0	0	0	0	0	0	0	0	0	0	0	0	0	0	0	0	0	0	0	0	0	0	0	0
glcC	19.8198	13.2832	4.06625	0	0	0	3.87362	18.9537	34.3454	48.0272	60.0753	70.3179	78.065	82.7218	84.0267	81.1399	74.3167	65.2603	55.319	45.0308	36.9969	30.9674	25.2197	20.6786	18.0029	15.4594	13.2452	12.0276	10.9399	9.77361	9.02074	8.75553	8.97535	8.97635	8.31663	7.06251	4.71596	0	0	0	0	0	0	0	0	0	0	0	0
norV	0	0	0	0	0	0	0	0	0	0	0	0	0	0	0	0	0	0	0	0	0	0	0	0	0	0	0	0	0	0	0	0	0	0	0	0	0	0	0	0	0	0	0	0	0	0	0	0	0
wrbA	4.36082	0	0	0	0	0	16.852	37.8428	67.4965	105.627	147.41	187.641	223.487	255.208	282.81	306.656	327.849	348.567	367.065	381.049	389.672	393.56	392.317	386.022	376.649	366.147	354.126	340.393	326.737	312.933	297.498	281.046	264.145	245.299	224.224	203.049	182.089	161.37	142.468	125.788	109.552	93.6632	77.6766	59.4333	40.7468	21.9537	0	0	0
yhhZ	0	0	0	0	0	7.52858	17.7075	26.5301	28.2739	27.7997	27.6321	26.3493	24.9238	24.9122	24.3531	23.2318	22.0005	20.5167	18.7113	17.7573	17.8422	18.0398	17.6344	17.0713	16.002	13.5266	10.6749	8.52039	6.8822	6.26851	7.07514	7.99401	8.40504	7.80737	5.81245	3.12975	0	0	0	0	3.28088	5.30336	7.09716	7.81393	7.22767	6.3521	5.49729	4.52065	4.13702
fldA	495.067	506.167	549.58	487.608	448.489	414.22	388.101	368.754	354.259	342.795	331.369	319.157	304.45	285.543	264.727	245.569	227.147	207.849	189.005	171.891	154.625	137.845	123.672	112.131	101.484	91.635	82.4293	74.2145	66.4108	58.8847	52.9545	48.6206	43.9652	39.0239	34.3086	28.4901	21.6274	14.8922	8.86972	3.41859	0	0	0	0	0	0	0	0	0
galE	257.717	244.69	237.424	194.075	171.203	153.733	148.806	156.409	163.625	168.378	172.499	173.282	169.298	160.823	148.965	137.641	127.017	116.426	107.427	100.017	92.0756	83.9782	77.0007	70.7588	64.9586	60.5846	57.428	53.9284	50.3011	46.9499	42.5088	36.9375	32.007	27.0821	21.629	16.8179	12.4106	7.95233	4.02351	0	0	0	0	0	0	0	0	0	0
aniC	0	0	0	0	0	0	0	0	0	0	0	0	0	0	0	0	0	0	0	0	0	0	0	0	0	0	0	0	0	0	0	0	4.08169	6.19708	8.29447	9.65009	9.47401	8.92299	8.73212	8.04625	7.90509	8.71693	8.50301	7.67558	7.67695	7.20732	5.45632	4.06988	3.07705
yhcG	30.4601	27.3647	10.7129	0	0	0	0	0	0	0	0	0	0	0	0	0	0	0	0	0	0	0	0	0	0	0	0	0	0	0	0	0	0	0	0	0	0	0	0	0	0	0	0	0	0	0	0	0	0
mhpR	0	0	0	0	0	25.7037	48.3998	65.99	73.0752	73.8386	72.672	71.1966	71.5896	75.1515	79.9453	82.9213	83.2293	81.297	76.9689	71.7889	67.252	63.3862	59.7688	56.018	51.5764	46.0661	40.2196	34.3575	29.4649	26.2965	24.4705	23.5548	23.5108	22.803	20.3115	17.4487	14.2673	10.4331	7.46805	5.90662	4.29761	0	0	0	0	0	0	0	0
ygbJ	0	0	0	0	0	0	0	0	0	0	0	0	0	0	0	0	0	0	0	0	0	0	0	0	0	0	0	0	0	0	0	0	0	0	0	0	0	0	0	0	0	0	0	0	0	0	0	0	0
zraS	0	0	0	0	0	0	0	0	0	0	0	0	0	0	0	0	0	0	0	0	0	0	0	0	0	0	0	0	0	0	0	0	0	0	0	0	0	0	0	0	0	0	0	0	0	0	0	0	0
yhiP	93.1968	57.3504	46.3296	13.6422	0	0	0	0	0	0	11.5058	21.7153	27.4783	26.3043	21.2261	14.3058	7.24348	3.56276	3.91174	7.30931	12.0332	15.8699	17.9631	18.1108	16.0659	13.1108	10.9335	9.27963	8.66192	9.26849	9.85006	9.60992	8.45086	6.20343	3.1405	0	0	0	0	0	0	0	0	0	0	0	0	3.73893	5.4501
pflA	0	4.64945	18.252	32.742	43.215	53.9614	56.4041	48.366	39.1606	29.0787	16.8481	8.22872	5.17169	3.8675	5.19523	10.2764	15.0044	16.5039	16.2104	14.0442	8.33087	0	0	0	0	6.31526	9.98698	11.3993	11.2832	9.6482	7.15404	4.84466	3.49552	0	0	0	0	0	4.39517	6.16061	7.47301	7.84222	7.25904	6.04819	4.50438	3.05381	0	0	0
Empty	0	0	0	0	0	0	0	0	0	0	0	0	0	0	0	0	0	0	0	0	0	0	0	0	0	0	0	0	0	0	0	0	0	0	0	0	0	0	0	0	0	0	0	0	0	0	0	0	0
yjdF	0	0	0	0	0	4.17776	8.98863	9.54973	8.51387	7.47083	4.59279	0	5.14276	10.3046	15.2812	20.3775	23.7198	23.2722	21.4125	19.5046	16.2146	12.5478	10.323	8.13974	5.41583	4.09909	4.42044	4.79212	4.92486	5.48948	5.54306	4.3803	0	0	0	0	0	0	0	0	0	0	0	0	0	0	0	0	0
sohA	0	0	0	0	0	0	0	0	0	12.3882	34.8421	54.38	69.5769	80.3538	82.1523	77.381	73.1203	70.4973	69.8991	69.8707	69.1841	68.711	67.9684	66.4666	64.8834	63.3897	60.0061	55.6154	51.4926	47.0792	41.952	37.9002	34.5407	30.7778	27.0727	24.326	22.5248	21.2956	20.0186	18.4246	15.7914	11.16	5.05391	0	0	0	0	0	0
feaR	0	0	0	0	0	0	0	0	0	0	5.23377	11.7584	15.2158	15.7224	13.9494	7.95642	0	0	0	0	5.75526	10.3373	13.551	15.7939	15.7149	13.8007	11.9589	10.2677	8.94723	8.65129	9.29028	10.0471	10.41	10.6423	10.5713	9.68308	8.45217	7.76383	6.67588	4.97955	3.42896	0	0	0	0	0	0	0	3.06447
fsaA	0	0	0	0	0	0	0	0	0	0	0	0	0	0	0	0	0	0	0	0	0	0	0	0	0	0	0	0	0	0	0	0	0	0	0	0	0	0	0	0	0	0	0	0	0	0	0	0	0
nrfA	0	0	0	0	0	0	0	0	0	0	0	0	0	0	0	0	0	0	0	0	0	0	0	0	0	0	0	0	0	0	0	0	0	0	0	0	0	0	0	0	0	0	0	0	0	0	0	0	0
b0582	0	15.062	36.4185	52.5486	63.8117	71.242	70.7281	66.2743	60.3175	54.977	52.8209	50.9413	48.1045	47.0528	46.3881	43.2453	40.6677	39.817	38.6803	37.2896	36.7824	35.6077	33.5842	32.0158	31.143	30.4854	29.8642	28.7931	26.4726	22.6511	18.0378	13.4209	9.54292	7.33542	6.63643	6.57018	7.21762	7.47449	6.35664	4.87281	3.46839	0	0	0	0	0	0	0	0
narZ	193.204	142.254	131.805	77.6098	53.3802	38.2886	26.8097	21.1504	18.6234	14.5511	11.5768	11.2879	12.2884	15.6719	20.8088	26.6973	31.2056	32.8942	31.5295	27.6226	21.9759	15.8866	10.422	6.42086	4.3028	3.50537	3.61729	4.88659	6.29517	6.94602	7.4441	8.13827	8.32244	8.1719	8.45242	8.42611	7.19084	5.50213	4.01672	0	0	0	0	0	0	3.1431	4.51827	6.0471	7.16817
nuoM	0	0	0	0	0	0	0	0	0	0	0	0	0	0	0	0	0	0	0	0	0	0	0	0	0	0	0	0	0	0	0	0	0	0	0	0	0	0	0	0	0	0	0	0	0	0	0	5.89606	8.49683
torS	266.213	258.444	249.199	186.357	133.806	85.9528	57.0635	47.3048	39.9941	36.1589	40.1377	44.2681	47.8094	52.4054	55.3635	55.2075	52.3271	45.9871	38.1758	30.2012	22.6008	17.2647	14.6051	12.5484	11.0959	10.4118	8.50215	5.76422	3.59438	0	0	0	0	0	0	0	0	0	0	0	0	0	0	0	0	0	0	0	0
ugd	0	0	0	0	0	0	0	0	0	0	0	0	0	0	0	0	0	6.04208	16.1068	25.7162	34.1233	40.826	43.3776	41.6055	38.6831	36.4293	35.1125	33.2576	31.9202	31.4075	29.7586	27.449	26.3057	25.0381	22.9553	21.7526	20.7742	18.7664	16.9077	15.8513	14.5234	13.315	12.7684	12.7019	12.8433	13.2445	13.9429	14.5844	14.2987
b2974	68.8141	64.9855	62.6911	45.3247	37.5953	27.1664	19.6703	18.5151	19.196	23.4941	31.2275	36.9898	40.4518	43.3844	43.8165	42.8897	43.3469	43.9096	44.3421	44.8154	44.0383	42.6753	41.0906	37.9395	34.4252	31.6152	28.1268	24.7539	22.9735	21.9351	21.2162	21.5502	22.0626	22.024	21.3493	20.0886	18.4596	16.7202	15.3521	14.9588	15.1947	15.1576	15.1762	15.0474	14.2238	12.9686	12.5122	12.6666	12.7071
ftsH	399.682	443.7	506.825	483.87	482.452	469.967	450.168	436.093	423.452	407.484	396.943	389.335	375.753	357.182	336.886	313.608	287.192	260.267	235.678	213.466	193.407	175.713	160.317	144.845	128.265	111.365	95.3081	81.3837	70.1612	62.0813	56.6403	52.2781	46.8251	41.0182	35.092	28.9939	23.4998	18.9481	14.3166	9.47199	4.61168	0	0	0	0	0	0	0	0
yeeA	460.64	351.215	321.422	194.796	122.703	80.1983	59.5719	50.298	52.3802	60.4483	67.7018	73.3464	78.6631	78.9131	74.3852	71.1521	68.6237	64.7105	63.3227	64.8867	65.3636	65.8071	67.9049	67.9828	64.9865	60.6496	54.8934	48.0552	43.0513	41.0076	41.4254	43.6508	45.4549	44.5151	40.6555	34.9754	27.929	21.5261	17.9347	16.7203	16.5755	17.4715	18.7109	19.0378	18.6585	17.862	16.9757	15.9883	14.4112
pncB	456.823	495.699	540.023	503.629	483.691	477.723	474.371	480.552	487.828	490.019	492.159	496.865	501.981	504.509	504.926	503.475	498.011	485.364	468.565	449.034	425.42	400.368	376.915	354.76	333.524	312.726	291.623	271.421	251.574	232.464	215.649	200.175	183.135	163.686	141.723	118.09	94.185	71.8445	53.6188	38.8786	26.0647	14.5806	3.35839	0	0	0	0	0	0
lacZ	77.0377	68.1501	66.9621	52.8661	47.7292	49.4715	54.8886	63.3644	73.2793	80.6794	86.3542	91.685	95.0852	94.5858	92.0686	88.1359	81.9862	74.9046	69.6118	66.0611	62.5478	58.6654	54.3262	48.164	40.1536	33.1967	28.7544	26.4317	25.8406	26.9587	27.1209	25.4004	22.9016	20.3582	17.4156	15.5721	15.0878	14.0468	12.6005	11.3995	9.4984	6.74707	4.99015	4.1535	3.9805	5.1034	7.66794	10.7157	13.1029
insB_4	0	0	0	0	0	0	0	0	4.15199	14.0795	23.1602	29.6294	34.023	34.4607	30.8381	28.8024	28.9917	30.1777	33.5477	37.3373	38.1278	37.1746	35.6291	31.2497	26.2812	23.6094	21.7382	20.3547	21.5316	23.5414	23.8736	23.401	22.4341	19.8788	16.6316	14.7183	13.6999	12.5694	12.1004	11.934	10.9042	9.65181	9.19844	9.04658	9.59902	11.1123	12.9146	14.5445	15.3139
torR	0	0	0	0	0	0	0	0	0	0	0	0	0	0	0	3.60232	5.89224	7.84546	8.21192	5.29013	0	0	0	0	0	0	0	0	0	0	0	0	0	0	0	0	0	0	0	0	0	0	0	0	0	0	0	0	0
rfbA	0	0	0	0	0	0	0	0	12.5049	27.2932	40.9624	51.2039	56.1124	55.1497	51.0273	48.3406	48.5736	51.6336	56.4189	61.7158	65.3582	67.1188	67.9136	66.9064	63.3832	58.982	54.1025	47.9771	41.8752	37.014	32.5268	28.6767	26.1435	24.2345	23.2349	23.2839	23.4228	23.4191	23.6347	22.4636	20.0531	17.4922	15.0709	12.9245	12.0953	12.4723	13.6051	14.3788	13.8786
hybO	0	0	0	0	0	0	0	0	0	0	0	0	0	5.71247	17.5938	29.9215	40.55	50.2525	56.376	57.5369	56.1815	53.9178	50.3006	44.273	37.8214	32.2761	27.0212	22.7475	20.864	19.7337	18.4963	18.5104	19.0783	18.6764	18.0129	17.8437	16.6483	14.1653	12.3097	11.2446	9.70831	8.65722	9.37299	10.119	9.76479	9.64097	10.0744	9.72907	8.9706
hslV	159.255	132.318	117.864	79.4164	56.3495	44.4512	52.909	70.3559	87.9361	108.927	129.107	143.006	151.862	155.986	154.034	150.275	147.096	143.457	141.654	142.318	142.566	142.711	144.387	145.493	145.547	145.803	145.728	144.782	143.604	142.635	142.085	141.492	140.477	139.685	138.504	136.423	134.885	134.33	133.938	134.908	136.447	135.526	132.069	126.176	115.998	102.513	88.6846	73.4583	57.0119
yejG	1184.71	1583.5	1898.02	1902.74	1808.39	1685.21	1543.9	1422.32	1312.41	1202.47	1090.75	981.873	872.04	766.52	673.633	593.362	521.374	456.366	397.827	344.64	296.69	256.132	223.739	198.255	176.129	155.268	134.121	113.247	92.4187	73.9091	59.214	47.2375	36.0128	25.483	16.6763	9.22791	3.75658	0	0	0	0	0	0	0	0	0	0	0	0
pepD	50.9579	81.7589	95.1766	96.1879	101.567	98.889	98.5931	103.377	106.967	112.992	123.674	131.686	137.096	141.545	141.577	138.367	135.283	132	130.151	130.956	131.492	132.096	133.341	132.863	130.259	127.193	122.936	116.799	110.441	104.211	97.1137	89.8353	83.9379	77.929	71.6171	67.2125	63.7026	58.8925	54.3496	49.8251	42.9196	34.8398	27.1278	19.0227	11.5359	6.33293	0	0	0
ybhD	0	22.1602	34.9689	46.7825	54.2061	50.6931	43.2781	38.3549	34.3846	33.9625	38.5832	45.1877	51.4474	56.6349	58.4257	57.543	54.9087	50.6051	46.6069	44.2403	42.4471	40.8188	39.7548	37.692	34.1522	29.7322	24.909	20.3438	16.8792	15.0798	14.7291	15.1841	15.4298	15.4401	14.4948	12.6985	11.2308	10.5021	10.1028	10.5535	12.0132	13.4476	15.155	16.8578	18.0071	18.1983	17.8156	16.4781	15.0628
hydN	0	0	0	0	0	0	0	0	0	0	0	0	0	0	0	0	0	0	0	0	0	0	0	0	0	0	0	0	3.25463	6.86758	10.84	14.5611	17.1886	18.1081	17.3594	15.8417	14.5427	13.5823	12.8327	12.4587	12.0004	11.2214	10.5947	10.1813	10.0645	10.9289	12.9231	14.7767	15.9078
adhE	461.66	508.047	573.427	552.633	543.749	525.593	512.054	501.794	491.287	498.794	533.283	586.29	650.485	716.817	769.336	794.738	789.135	755.474	700.568	631.099	557.75	490.112	431.039	380.836	343.047	316.304	295.493	280.256	270.896	264.253	256.617	248.525	238.486	223.808	204.057	182.478	158.968	133.243	108.263	83.9865	59.2168	34.9437	12.3468	0	0	0	0	0	0
serA	105.224	175.629	235.088	292.931	343.843	376.897	407.242	430.441	439.719	446.931	461.492	476.966	493.975	516.492	540.664	562.657	583.293	600.771	614.6	625.919	631.995	633.194	630.806	621.541	604.234	581.72	552.127	515.064	474.814	432.284	386.849	342.359	300.37	259.162	219.213	182.331	147.167	112.936	80.3039	51.7935	25.3012	0	0	0	0	0	0	0	0
chiA	16.8502	22.6058	16.2102	0	0	0	0	0	7.80315	21.11	31.8967	38.571	41.1688	40.3178	37.1472	33.8188	32.0218	30.9764	31.696	34.1035	36.72	39.5082	41.8274	41.5392	38.7964	34.4391	29.0762	24.6252	22.432	22.5266	23.7992	24.8919	24.8908	23.5632	20.9683	18.8676	18.0133	17.3781	16.9814	17.0579	16.3329	15.041	14.7416	15.4126	16.163	16.7922	17.3415	17.0754	15.444
mcrB	117.816	156.769	185.954	191.062	196.881	192.882	183.327	176.642	171.886	167.222	164.733	163.079	158.745	150.968	141.022	130.396	120.825	112.383	105.074	98.864	93.3276	87.62	81.0883	74.1938	67.1098	59.0688	50.4801	43.1212	37.3578	32.8827	29.7749	27.8474	26.1743	23.8768	21.5366	20.2242	19.3736	18.4206	17.7132	16.5595	13.5569	9.63337	6.02517	0	0	0	3.08805	5.85688	8.02807
U66	0	0	0	0	0	0	0	0	0	0	0	0	0	0	0	5.344	9.15071	11.7003	14.3681	16.3953	16.9206	17.6667	20.1136	22.1687	22.7257	22.4458	20.8172	17.7451	14.7892	13.3259	13.5578	15.0665	16.5456	17.4853	17.751	16.6562	15.0793	14.6903	15.0876	15.2313	15.5045	15.5196	14.1762	12.5025	11.548	11.1561	11.5429	13.1701	14.7769
xseB	356.427	423.546	459.69	432.787	392.407	359.31	337.889	329.612	325.477	322.114	319.011	316.679	313.519	307.322	300.176	290.678	275.452	255.537	235.124	213.935	193.384	176.744	164.294	153.887	145.734	138.937	130.501	119.721	107.222	93.1387	78.1588	65.3869	56.3371	49.7393	44.574	40.6052	35.1343	26.7408	17.9199	9.58	0	0	0	0	0	0	0	0	0
ynfB	165.639	141.867	131.063	91.7513	64.3872	49.7115	46.8396	50.5444	54.5986	58.3986	61.3981	62.9678	65.0082	68.733	71.6621	72.3503	70.1046	64.7679	57.518	49.6454	42.7548	38.1239	35.2315	32.1186	29.1517	26.31	22.7311	19.3007	17.2072	15.6857	13.6509	11.0581	7.84276	4.16488	0	0	0	0	0	0	0	0	0	0	0	0	0	0	0
hycB	0	0	0	0	0	0	0	0	0	0	0	0	0	0	0	6.15129	9.13272	11.7397	15.6693	18.9192	20.6444	22.8584	25.0589	25.1101	23.0411	20.0071	16.1047	11.9738	9.13974	8.413	9.30673	11.1901	13.4248	15.2183	15.8905	15.6498	15.0773	14.0531	12.695	11.7391	11.117	10.3485	10.1307	10.8049	11.3957	11.8532	12.8483	13.5874	13.4241
b2192	128.697	65.4908	41.8765	0	0	0	0	0	0	3.2556	3.21876	0	0	0	0	0	0	0	4.85656	7.46291	8.5726	7.86058	6.49111	4.6551	0	0	0	0	0	0	0	0	0	0	3.17635	3.74496	3.72996	3.27001	0	0	0	0	0	0	0	0	0	0	0
rfbB	0	0	0	0	4.18994	16.1648	37.3	61.053	77.512	87.9133	96.0679	96.3784	89.5241	85.0079	82.9149	79.6096	79.6225	83.8707	87.8968	90.4669	91.3362	88.7919	83.1038	75.3913	66.395	58.123	51.5152	46.1626	42.6152	41.6497	41.1333	39.5237	37.7829	35.5255	31.4891	27.4229	25.0766	23.5779	22.7322	22.1956	20.9035	18.1757	13.9947	8.97716	4.66263	0	0	0	0
yhfX	0	0	0	0	0	0	0	0	0	0	0	0	4.89427	13.7464	20.914	26.3763	29.7382	28.3278	24.1582	20.9032	18.5176	17.6778	18.3069	18.8482	18.9781	18.2314	16.7264	15.6729	15.1103	14.697	15.2357	16.2428	16.2293	15.7097	14.7962	13.5168	12.3772	11.561	10.7157	10.6115	11.0538	10.9617	10.8897	11.5281	12.1645	12.3412	13.4753	15.0608	15.9112
yhgF	0	0	0	0	0	9.53679	28.5068	51.9908	72.0163	87.6106	98.9451	101.426	97.0371	91.3866	84.2193	75.1376	67.1394	60.4931	55.722	54.5375	54.9934	55.537	56.9083	57.2778	55.2299	52.8224	50.916	48.2147	45.0621	42.7407	40.4472	37.6426	35.4771	34.477	33.159	31.3685	29.829	27.3043	23.1531	18.9091	15.0769	10.7852	7.07866	4.99653	3.85005	3.12314	4.03513	6.06308	7.52957
apbE	35.5119	108.406	119.162	114.267	100.989	76.2613	54.0969	47.0156	49.0514	48.5482	48.2169	48.6393	46.6073	43.5991	41.6031	41.5337	43.3555	44.6726	45.2252	46.401	45.5673	42.1359	39.5321	36.787	32.2462	28.8359	26.9483	24.1015	21.6532	20.8843	19.7948	18.5533	18.2153	17.6499	16.6855	16.1125	14.976	13.5884	13.1241	12.4976	11.3405	11.3572	11.7488	11.6748	12.1402	13.317	14.0846	14.7439	14.886
rne	0	0	0	0	0	0	0	0	0	0	0	0	0	0	0	0	0	0	0	0	0	0	6.7408	10.826	13.4264	15.015	15.7703	14.8193	13.5235	13.9472	14.522	14.5361	14.8571	14.6771	13.5921	13.744	14.3165	13.9718	14.2168	14.5239	13.3863	12.0759	12.0286	12.6421	14.0085	15.7747	17.4184	18.4013	18.183
rstA	686.962	840.029	957.994	959.845	943.805	912.295	862.967	809.952	745.929	676.224	612.113	556.476	507.283	465.689	432.075	403.106	376.919	352.98	331.701	310.987	289.178	265.981	242.391	217.947	194.357	174.361	158.662	146.435	137.626	130.847	123.191	113.709	102.682	90.2442	76.6951	64.1155	53.4269	44.3004	36.2547	29.3058	22.0826	13.9691	5.34229	0	0	0	0	0	0
fdhF	0	0	0	0	0	0	0	0	4.50137	14.1168	23.3322	33.3016	43.022	48.85	51.8229	55.7181	59.425	61.3551	65.2679	73.2093	81.0174	88.7437	99.1711	109.409	116.135	121.709	127.038	130.131	132.261	135.624	139.051	140.887	141.717	141.598	139.398	135.978	132.818	129.844	126.337	123.258	120.049	115.632	110.435	104.541	96.3296	86.2232	75.493	63.2327	50.0223
yfbV	0	13.6684	39.5567	67.1312	84.6197	90.997	89.205	80.9093	69.0366	61.9237	61.9533	61.3193	58.9942	57.4665	54.2038	47.3272	40.945	36.2987	32.4016	29.7457	29.3045	30.0824	30.5474	29.7476	27.691	24.1182	18.6251	12.7661	8.16392	5.09456	3.1878	3.06801	4.47168	5.55858	5.31894	4.66576	3.26194	0	0	0	0	0	0	0	0	0	0	0	0
gcvT	0	0	0	0	0	9.18367	44.5314	89.4905	119.884	137.543	146.56	137.655	114.72	92.9545	74.5964	56.4769	41.3795	32.3723	28.2524	27.1669	28.1801	30.4409	32.0662	31.1063	28.7874	26.303	22.5433	18.7258	16.6627	15.4882	14.7575	15.8545	17.753	19.1812	20.1271	20.5563	19.8603	17.9073	15.6705	13.7659	12.1924	10.6933	9.60696	8.72932	7.78822	6.90544	6.91533	7.96806	9.2442
yhfZ	0	0	0	0	0	0	0	0	0	0	0	0	7.0137	14.4804	17.6993	18.8469	19.1217	16.1999	14.3876	17.1293	21.2643	25.4621	29.963	31.6824	29.7016	26.599	22.6742	17.799	14.1953	12.8453	12.12	12.1517	12.5082	12.4223	11.4727	10.9542	11.2436	12.2528	13.6753	15.5397	16.5662	15.6602	14.1346	12.6218	10.8185	9.61498	10.4233	11.8816	13.2506
rssB	0	32.8829	39.5122	41.8544	44.1292	43.1264	46.8502	57.7613	70.0451	81.481	89.7026	92.3133	92.9387	93.465	95.2224	101.203	111.204	120.461	128.425	134.048	133.76	128.271	121.549	113.627	104.23	96.6933	91.5201	86.2483	81.0719	77.9387	74.7076	70.3113	66.4263	63.2702	59.3235	55.5414	52.3266	49.0125	45.2216	41.5034	38.1687	35.348	33.1756	32.0927	31.5003	30.1767	28.2269	24.958	19.6251
ygiR	0	7.95303	46.968	86.3544	105.104	115.338	119.873	110.208	97.6943	92.4445	88.6987	83.7733	79.2229	74.441	68.5725	64.337	61.8633	59.5724	58.3237	57.6042	55.1418	52.6216	50.857	48.3892	46.1793	45.2419	43.2517	40.1416	37.6049	34.852	31.1166	27.8979	25.6599	23.241	20.633	18.8734	17.6536	15.8394	13.8902	12.418	10.7006	8.31851	6.47893	5.79921	5.36472	5.40148	7.11446	9.20684	9.75545
dcp	0	27.4892	30.4274	32.5224	35.2465	35.9172	42.133	52.1645	62.9317	73.1531	81.1984	86.4779	89.2089	87.8983	83.0225	77.5603	73.1754	67.7384	63.0117	60.1004	55.9312	49.2322	43.4715	39.6715	36.862	35.8414	37.5422	39.9861	40.6835	40.0159	38.1235	34.4998	30.2948	27.0603	23.7663	21.3135	20.3133	18.7922	16.5182	15.5072	14.2911	11.6438	9.79286	8.84617	7.08687	5.10135	4.52034	4.43565	4.1467
slyB	775.276	907.339	1021.14	980.753	931.029	873.821	807.224	742.075	673.279	602.684	536.894	478.051	426.545	385.952	355.271	331.859	312.812	296.114	280.341	264.714	249.09	233.954	219.925	206.2	192.333	178.475	164.793	151.252	138.351	127.071	117.145	108.014	100.207	94.2038	88.3965	82.2175	77.0422	71.1183	61.9629	51.7806	42.3548	31.1097	19.1815	10.1766	0	0	0	0	0
nudE	114.692	114.601	127.473	144.692	157.481	163.86	178.799	181.64	165.415	152.941	148.731	144.771	144.189	149.45	151.266	146.956	140.736	132.815	123.915	115.93	107.626	98.4955	89.719	80.1596	71.1134	64.9064	60.4294	56.4173	53.3558	50.187	46.163	42.2982	39.27	36.9774	34.7703	32.7141	30.9412	28.4828	25.4022	22.9927	20.3563	16.5915	13.1662	9.91642	6.18601	0	0	0	0
aegA	79.2112	70.9407	58.5084	32.4301	4.54197	0	0	0	0	0	0	6.20064	7.10374	5.1568	0	0	0	0	0	0	4.80516	5.56291	4.65767	0	0	0	0	0	0	0	0	0	0	0	0	0	0	0	0	0	0	0	0	0	0	0	0	0	0
kbl	75.9853	137.334	164.564	177.058	184.385	179.174	178.158	183.502	183.909	181.012	175.839	162.144	142.895	125.131	108.818	94.979	86.0113	80.3672	75.9318	71.8516	66.8848	60.1763	52.262	44.1633	37.4342	32.5011	28.7131	26.1036	23.715	20.3015	16.3388	13.7133	12.6218	12.9059	14.4573	16.4924	16.9968	14.9795	12.0677	9.24832	6.63687	4.96793	5.19636	5.57108	4.86834	3.76583	0	0	0
yzgL	14.4604	13.5569	0	0	0	0	0	0	19.094	34.9513	43.6151	42.7199	36.9728	30.6167	24.9832	21.8167	21.3423	20.8011	20.2292	20.5515	20.9608	21.7945	23.3733	24.4879	24.1837	22.4321	19.602	16.8059	14.4952	12.8215	11.9655	12.1598	12.7299	13.3571	14.0747	15.1236	15.4841	14.7215	13.8759	13.3104	12.3085	11.2653	11.4156	11.7389	11.7061	12.4469	14.2996	15.5749	16.4049
rnt	40.022	121.017	157.638	182.574	202.014	197.298	188.727	190.19	192.302	191.776	194.135	197.559	193.093	184.083	176.079	167.235	156.349	146.47	137.131	126.82	116.626	107.441	100.028	95.0099	91.3561	86.867	81.4054	75.3644	67.9024	59.9934	54.1274	50.2238	46.2019	42.1483	38.0621	33.0772	26.8979	21.0329	16.4253	12.7157	9.5428	7.01505	5.07486	0	0	0	0	0	0
ynjF	0	0	0	0	0	0	0	0	0	0	0	0	0	0	0	0	3.32864	7.72026	11.8267	15.0987	16.3246	15.7311	14.5868	12.3798	10.7043	11.646	12.5682	12.8878	15.0352	17.194	17.2071	17.3752	17.8237	16.6016	15.0916	14.8318	14.0108	12.5446	12.142	12.0294	11.0531	10.5605	11.3438	12.0208	12.4949	13.9889	15.6865	16.088	15.6465
guaB	541.995	603.345	661.326	612.037	552.508	497.184	451.709	412.044	374.047	343.042	317.917	295.072	276.868	260.924	245.348	230.825	217.215	203.582	192.137	181.925	170.548	159.02	148.176	137.328	128.001	122.067	118.161	114.984	112.02	108.106	102.006	94.6363	86.9887	78.9921	71.2007	63.9701	56.1417	46.8792	35.9194	23.5498	11.3151	0	0	0	0	0	0	0	0
ydhO	245.379	280.168	301.131	288.741	272.364	254.735	243.902	241.229	238.496	236.357	236.904	235.12	229.105	218.949	206.37	192.083	175.449	157.915	142.978	128.735	114.141	100.954	88.492	75.749	64.4621	54.5987	45.5748	39.1911	34.6219	30.2018	26.8371	25.4485	23.3479	20.1884	17.3276	13.7538	8.97154	4.46185	0	0	0	0	0	0	0	0	0	0	0
yhhM	202.754	150.208	134.977	109.29	105.859	116.436	147.564	174.085	186.802	196.326	201.604	200.701	201.28	203.464	202.193	199.51	197.905	193.836	187.837	183.563	180.163	174.075	166.205	157.158	145.803	132.006	118.512	107.222	97.7023	89.7411	83.6415	78.7299	73.3214	67.1549	60.3547	53.4691	46.2482	38.4039	31.3653	25.7683	20.3494	15.2425	11.1393	7.37307	3.25526	0	0	0	0
ygiP	0	0	5.14559	19.2988	22.0813	15.4887	0	0	0	0	0	0	0	0	0	0	0	0	0	0	0	0	0	0	0	0	0	0	0	0	0	0	0	0	0	0	0	0	0	0	3.8262	5.22125	6.23451	6.15622	5.45538	4.44773	3.03475	0	0
glmU	254.18	383.652	450.25	459.3	435.228	395.572	358.608	333.177	314.131	300.569	293.911	286.547	277.532	268.433	259.168	248.924	237.936	226.14	214.358	201.342	185.99	170.163	153.982	136.32	118.792	103.211	88.8889	76.9538	67.7407	60.2902	54.1495	49.1857	43.7551	37.92	32.5503	27.5628	23.0353	19.7974	17.9987	15.9403	13.0861	10.0047	6.37366	0	0	0	0	0	0
yhhW	0	0	0	0	0	0	0	0	0	0	0	0	0	0	0	0	6.85028	12.0426	17.6558	24.0579	28.4509	30.0519	31.1089	30.4394	27.8309	25.7787	24.3132	22.8606	22.3102	22.7506	22.6877	21.917	21.2575	20.6939	20.0872	20.2463	21.0548	21.2087	20.4937	19.1981	16.7919	13.6745	11.3122	10.1864	9.8465	10.3849	11.4629	11.7514	10.878
amyA	23.5197	29.0054	30.8829	35.9055	48.2245	63.204	89.0606	117.904	141.336	159.431	172.865	179.675	183.396	187.71	193.428	202.018	212.025	220.26	226.834	231.92	231.906	227.507	222.072	213.74	201.945	190.776	180.623	170.336	160.971	152.167	142.445	131.659	119.264	105.922	93.0462	80.5797	68.7881	58.7018	50.2158	42.9924	36.8461	30.8973	25.1632	19.0475	11.5397	3.60218	0	0	0
b1788	0	55.6716	67.8894	66.0613	56.2677	28.623	0	0	0	0	0	9.28347	20.7878	29.3662	36.3384	38.4971	37.6265	36.9296	36.7801	38.1847	40.2099	41.9624	43.9376	43.7382	40.2059	36.158	31.977	27.6141	25.5831	26.1244	27.1145	28.3543	29.3443	28.7816	26.904	24.7117	22.5774	20.4825	18.9261	18.2248	17.7363	16.7049	15.4282	13.6079	11.1336	9.0957	8.41076	8.79427	10.466
prlC	0	0	0	10.8911	27.0372	38.4581	46.5574	52.7483	52.8607	49.0351	47.8391	46.8517	44.9733	45.2314	47.3532	50.403	55.0339	60.4662	65.7586	70.2897	71.7883	69.355	64.9838	59.3354	52.064	45.8301	43.0381	41.9775	41.1747	42.1683	43.6247	43.4351	42.9496	43.3547	43.0975	42.1474	41.0112	38.4465	34.8701	31.4199	28.1109	25.3439	24.3543	23.8169	22.7672	21.8437	20.9025	19.0316	16.4058
osmC	0	30.4275	54.6973	82.2486	113.436	132.246	142.392	155.459	170.215	185.163	207.721	236.215	266.649	297.116	325.819	352.038	376.899	398.732	418.096	436.235	450.289	457.745	460.72	459.605	455.36	450.257	445.761	441.487	436.982	430.45	420.978	408.068	390.741	369.302	344.922	318.206	290.589	264.969	241.869	221.065	201.783	182.491	161.278	138.014	112.118	85.1739	59.5533	34.892	11.467
sirA	0	145.752	191.321	210.519	213.847	186.229	151.83	138.539	135.69	138.126	145.066	146.839	141.623	132.91	121.983	109.201	97.2768	86.4954	77.8921	72.6404	68.7868	66.362	66.0455	65.2671	61.9252	57.7601	53.0816	47.7662	43.7024	42.2005	42.1374	42.9075	43.3091	41.4665	37.5592	32.7636	27.7484	23.4553	21.1133	19.7165	18.1933	15.6618	12.0557	8.13304	4.51216	0	0	0	0
glpE	0	32.3641	51.1006	69.016	80.1434	79.9699	80.3256	84.9927	86.3692	86.3754	85.0662	80.1759	72.5701	66.5883	60.8889	54.4166	47.7925	40.5461	33.3913	28.0828	24.5253	22.0463	19.8892	16.2602	11.04	5.18278	0	0	0	0	0	3.9	6.47772	7.83681	8.1089	7.89283	6.94807	4.75019	0	0	0	0	0	0	0	0	0	0	0
fpr	0	0	0	0	0	0	11.8837	35.8355	57.9589	73.8913	84.6435	86.5517	82.5697	78.1546	74.1314	72.4127	72.3847	69.8295	65.8027	63.3608	60.8783	57.6772	55.805	54.603	51.7305	47.6485	43.5996	39.4056	35.3727	32.3723	30.1812	28.6136	27.1212	25.3107	23.6071	22.6213	21.4264	19.9855	19.0924	17.9996	15.61	13.1078	11.6069	9.82654	7.96074	7.27463	6.54967	4.74162	0
rna	0	34.0903	51.2147	58.9188	60.2983	48.0279	29.3682	19.6777	16.1982	14.7799	19.0459	26.8738	33.5925	40.1863	47.4435	52.7755	55.5797	55.9898	54.5193	51.2641	46.8863	42.1105	38.035	34.5961	32.1076	30.7532	30.3158	30.1176	29.8601	29.0771	27.0426	24.4102	21.6552	18.0898	14.4909	12.1892	9.86062	7.31337	6.55138	6.60076	5.77361	5.7027	6.65875	6.78127	7.19312	9.55426	12.1059	13.8116	15.5421
degQ	0	16.1225	33.8412	40.9569	37.7283	34.6287	29.3713	22.918	25.7358	34.8334	41.8954	47.2536	51.0638	50.2243	48.1239	47.8646	47.4243	45.8492	44.5911	42.1975	37.9037	34.7172	34.0905	34.378	35.1752	36.5408	36.5283	33.9618	30.2367	27.0417	24.0674	21.7433	21.0987	21.3182	20.684	19.7462	18.7783	16.7317	14.4609	13.1129	11.9662	10.5148	9.99386	9.96477	9.66616	9.84596	11.1621	12.1929	11.8281
yoaF	0	0	0	0	6.7496	18.132	20.6219	25.2033	30.6489	33.2808	37.8796	45.4515	50.1441	51.0509	50.8167	50.0173	47.5723	44.7319	44.0449	44.2235	42.4555	40.3154	39.7928	37.9709	34.7809	32.8603	31.0203	27.2612	23.6885	20.9744	17.8498	15.4657	15.0302	15.3971	16.1264	17.6137	18.613	18.0847	16.6361	14.6205	12.1108	9.74153	8.36158	8.47597	9.45112	10.572	12.6052	14.7223	14.8755
bax	0	129.213	225.017	320.511	391.219	429.073	445.345	446.486	443.415	450.02	457.639	460.105	461.336	456.414	443.04	424.187	402.3	377.58	352.424	326.765	300.611	276.876	255.492	235.37	217.759	203.251	188.106	172.475	157.801	142.836	126.384	111.151	97.9028	84.0366	70.1158	58.7002	48.0559	36.7819	28.148	21.1061	12.9852	5.15117	0	0	0	0	0	0	0
flk	103.945	223.831	268.703	283.19	288.853	265.287	244.233	230.318	216.738	207.186	202.421	199.069	196.643	194.991	192.202	185.884	175.223	161.365	146.59	131.072	115.625	101.594	88.1975	74.5181	62.572	52.9937	45.2363	40.5212	38.4331	36.8929	35.2044	33.1533	30.001	26.8454	23.8085	20.4469	17.4067	14.5949	10.8236	6.97142	3.95748	0	0	0	0	0	0	0	0
norR	0	0	0	0	0	0	0	0	0	0	0	8.89006	15.9202	22.0914	29.4351	35.1426	35.5183	33.83	32.3578	28.5714	24.3806	23.496	25.2328	27.339	30.2022	33.2521	34.4646	32.8234	29.9897	27.6427	24.847	22.0076	21.2064	21.3143	20.2344	19.6367	19.79	18.4918	16.4537	15.4506	14.0999	11.7942	10.4198	10.0649	9.36392	9.09674	9.94147	10.6114	10.4724
fdoG	303.664	372.204	442.826	458.615	479.33	508.857	534.601	553.091	560.428	548.875	520.057	482.654	438.428	389.407	343.761	302.695	262.334	224.396	192.364	164.016	138.217	118.607	104.284	91.2325	79.139	68.4186	56.9108	44.8815	34.0805	24.7325	17.7788	13.5403	10.6063	8.55256	7.10277	4.66459	0	0	0	0	0	0	0	0	0	0	0	0	0
yhiD	181.627	170.461	175.984	151.552	149.09	149.771	148.901	155.323	163.134	168.564	178.73	193.937	208.155	218.838	228.512	237.037	242.636	245.237	246.201	242.275	232.507	218.957	203.513	187.506	173.418	161.089	149.274	138.452	128.007	117.589	107.646	98.8231	89.7832	80.0772	69.8004	58.9727	48.2403	38.0743	27.8356	17.8983	9.23722	0	0	0	0	0	0	0	0
recE	38.7348	21.7234	17.7685	4.33998	0	4.15736	10.894	18.627	23.0897	24.8255	22.9004	18.4417	15.1617	15.2467	18.6725	25.8282	33.6752	38.5755	42.0363	42.6975	38.6682	33.301	29.4177	24.5872	19.6997	17.586	16.5675	14.5472	13.8955	15.2104	16.1905	16.9984	18.6428	19.7367	18.7476	16.792	14.6549	11.9372	9.06229	7.50734	6.96895	6.50194	6.82182	7.90026	8.96957	10.3603	12.7215	15.0853	16.8561
pinE	0	0	0	0	0	3.35662	9.12779	16.5375	22.3474	21.0919	18.1804	17.9427	17.5476	15.7141	15.9008	18.5733	20.3013	21.6811	25.251	27.9884	28.1469	28.7226	29.2477	27.2194	24.6878	23.1327	21.0478	18.7603	17.6974	17.7617	17.4655	16.6587	15.7807	15.0087	13.8999	13.6248	14.7864	16.2757	17.3132	17.8926	17.4557	15.7588	14.3097	13.7519	13.7123	14.3179	16.2261	18.0025	18.7549
yoaA	0	12.9301	14.0585	15.4102	17.5775	16.9596	21.2567	31.283	39.702	46.9857	54.8279	58.9062	59.03	56.3476	51.4333	46.2898	41.7315	37.64	36.7397	38.3186	38.5896	38.3604	38.1162	35.4985	30.8844	26.4498	21.9489	18.5132	17.0953	17.1139	17.7464	18.4423	18.0183	16.4386	14.3629	12.8423	12.6413	13.3608	14.4761	15.9378	16.7127	15.6095	13.5979	11.5551	9.09368	7.0225	6.93699	7.79381	8.7714
rph	254.983	252.138	272.293	228.748	201.388	172.197	144.357	125.074	112.311	103.625	103.55	108.213	110.276	109.42	106.396	100.244	91.1507	82.4803	75.6636	70.2998	66.2303	64.0901	61.9314	58.3284	53.807	48.4159	42.1826	36.8156	33.1662	30.3653	28.5002	27.2498	25.4633	22.9867	20.734	19.0544	18.1509	18.1257	18.6108	18.9023	18.249	16.2684	13.6173	10.8888	8.64202	6.94664	6.06586	5.46517	4.42902
tolC	406.567	440.942	469.659	407.263	341.267	286.441	246.971	226.409	216.241	211.577	209.719	204.103	194.196	182.97	170.633	158.333	148.033	139.211	130.273	120.947	111.574	102.602	93.6534	84.7525	76.6566	68.413	59.1451	49.7791	40.753	31.3864	22.1062	13.7011	6.4445	0	0	0	0	0	0	0	0	0	0	0	0	0	0	0	0
ygbI	0	0	0	0	0	0	0	0	4.72423	17.5573	32.895	45.4319	56.6511	64.7046	67.0812	67.6374	68.3434	67.2588	65.128	62.5362	57.6615	51.7122	46.5451	41.3155	36.2503	32.7262	30.4574	28.7996	28.0241	27.4644	26.4053	24.9895	23.1134	20.3585	17.3612	15.2926	13.7207	12.4087	12.121	12.3805	11.6476	10.2393	8.9129	7.22946	5.40011	4.48376	5.15233	6.56512	7.95644
zraP	244.93	212.773	205.447	139.015	93.9121	50.5517	20.6787	4.87141	0	0	8.5829	19.0624	27.5503	33.893	36.2648	35.3682	32.4403	26.9256	20.8872	15.754	10.6176	6.29285	3.74177	0	0	0	0	0	0	0	0	0	0	0	0	0	0	0	0	0	0	0	0	0	0	0	0	0	0
U139	0	0	0	0	0	0	0	0	0	0	0	0	0	0	0	0	0	0	0	0	0	0	0	0	0	0	0	4.50306	6.57845	8.34422	10.3465	11.6102	12.67	14.9415	17.6442	20.3409	22.4236	23.0413	22.7193	21.615	19.583	17.2117	15.5103	14.6814	14.8312	15.918	17.6284	18.7862	18.4696
rnd	175.497	276.657	307.785	288.904	260.828	215.673	180.041	168.04	164.58	161.944	162.218	159.853	151.296	141.553	134.326	128.185	122.447	116.89	110.97	103.003	92.4289	81.0124	70.2059	59.4526	49.016	39.9835	32.0947	24.8096	19.0066	15.6818	14.1465	13.6084	14.1163	14.7825	14.0445	12.6426	11.38	9.77112	7.92574	6.77585	5.52194	3.78591	0	0	0	0	0	0	0
htrA	0	0	0	0	0	0	0	0	0	0	0	5.63854	14.0357	21.837	29.557	34.8961	35.4888	33.826	31.6868	28.8074	27.7391	27.8216	27.1964	26.1234	24.5146	21.4224	18.4464	17.1271	16.8132	17.436	19.2512	20.5821	20.0215	18.4265	16.6742	14.7657	13.0184	12.5623	13.3393	14.23	14.7903	15.1687	15.3592	15.2881	14.7402	14.2934	14.7678	14.6734	13.3712
wrbA	0	0	0	0	0	24.986	53.455	84.2724	118.258	150.701	185.635	224.209	261.059	296.301	330.462	362.393	391.094	414.72	432.511	444.402	449.266	448.017	443.433	435.856	424.868	411.788	396.802	380.008	362.771	346.049	328.883	311.186	292.413	271.433	249.179	227.217	206.148	187.227	171.038	156.044	141.728	126.64	108.263	87.3283	64.6696	40.9821	18.5278	0	0
fadB	0	0	0	0	0	0	0	0	0	0	0	0	0	6.13617	12.4418	18.1172	22.4423	24.5829	23.8553	21.626	19.3336	17.8724	16.9591	15.6785	14.9514	14.7646	14.3496	15.0794	17.8043	20.2978	21.9836	23.6726	23.7183	21.4659	18.807	16.7726	14.3181	12.1564	11.434	10.5805	8.63837	7.43795	7.48467	7.49315	8.88383	12.2338	15.4716	17.7062	19.6622
yhhF	41.6745	86.775	109.685	123.963	127.783	118.878	107.547	99.2652	93.8447	92.6546	97.7695	105.786	114.295	121.187	125.792	128.26	126.545	120.981	114.532	107.3	98.0371	90.4629	85.6092	80.7225	75.7875	71.8825	66.5122	59.0628	51.8596	45.5318	39.8453	35.7361	33.4458	31.6861	29.579	27.5874	25.4922	22.4819	19.4598	17.3269	15.1043	12.7991	11.4002	9.73193	7.14941	4.41785	0	0	0
ssuE	0	0	0	0	0	0	0	0	0	0	0	0	0	0	0	0	0	0	0	0	0	0	0	0	0	0	0	0	0	0	0	0	3.87633	7.5429	10.6774	14.0802	16.8371	17.5035	17.8094	18.4097	18.0059	17.3646	17.254	16.8719	16.7356	18.0624	19.8799	20.9371	21.3111
dcuS	249.359	276.539	278.881	221.525	158.196	109.825	86.4494	85.5397	91.1598	99.5086	106.166	105.81	100.926	95.9483	90.9836	87.2995	84.6015	80.3693	74.6513	67.1696	57.475	48.1982	41.2409	34.7935	29.8359	27.5404	25.938	24.7051	24.8804	25.0648	23.8197	21.6267	17.6116	11.7227	5.10303	0	0	0	0	0	0	0	0	0	0	0	0	0	0
fhuF	361.608	425.197	468.897	445.674	425.934	390.804	343.779	304.036	263.912	220.974	189.49	172.276	164.727	167.923	180.982	201.254	227.007	255.666	286.144	317.425	344.341	364.813	379.074	385.921	384.453	377.733	366.602	351.486	333.543	314.972	295.863	276.118	255.978	235.387	213.086	188.993	163.488	136.789	110.257	84.443	59.2091	35.8178	14.5784	0	0	0	0	0	0
ptrB	20.5989	46.2149	50.3691	43.6163	40.3832	34.9675	31.979	34.9235	39.2674	42.3663	44.2418	42.9863	39.9044	38.771	39.9905	41.1761	43.5831	46.2472	46.3167	43.3505	38.7344	32.8213	26.76	22.0347	19.6824	19.3477	19.8883	20.8777	21.0151	19.8243	18.3535	17.4452	16.6109	17.4898	19.6846	21.05	21.4491	21.4047	19.7637	16.905	14.5329	12.4434	10.6803	9.55693	8.9908	8.88305	9.71151	10.3996	10.7354
yedQ	189.357	189.873	173.245	137.65	90.8664	63.1715	62.0329	73.8714	84.6768	94.4299	103.533	107.292	108.25	110.057	111.939	113.711	116.3	116.528	113.886	108.558	99.8462	89.0505	79.1862	70.294	61.8325	54.6008	49.2145	44.8152	40.4302	37.5922	36.3823	34.9291	33.258	32.8286	32.487	31.7822	31.2222	30.0444	27.5607	23.9837	19.6307	15.0561	11.3357	8.93543	7.7989	7.44542	7.83392	7.71705	6.29757
yebR	573.241	493.139	514.561	448.772	446.233	465.198	492.545	518.872	539.572	551.856	558.936	560.559	556.484	547.094	533.476	516.331	495.257	467.596	435.628	401.983	364.607	326.114	290.77	256.957	223.634	193.865	166.852	142.472	122.215	105.938	92.508	81.6351	71.5736	61.0798	50.526	40.1639	29.9166	20.0228	12.0719	5.52092	0	0	0	0	0	0	0	0	0
pepE	0	0	0	7.88673	22.0103	30.5221	36.0758	42.8262	47.0683	49.8888	57.8381	69.642	81.5118	90.5136	94.3903	92.5786	85.9486	76.8133	69.4358	65.1453	62.8875	62.2945	61.8511	58.9286	54.4539	50.2709	45.8951	42.0245	39.9824	38.7371	36.5574	34.2561	32.4342	30.199	27.5035	25.728	24.5239	22.6239	20.6552	19.0587	16.8407	14.2309	12.45	11.4899	11.0843	11.5761	12.2669	11.9439	10.1879
uspA	232.651	271.752	304.437	299.594	294.581	287.561	277.834	269.104	257.578	244.996	233.77	221.796	209.774	201.115	192.862	184.017	176.587	169.437	160.629	151.8	144.98	140.274	136.975	135.113	135.284	135.205	132.745	129.539	126.453	122.357	117.05	111.795	106.458	100.052	92.1574	84.6855	77.9435	69.9911	61.8637	55.1361	48.6579	41.6867	35.5364	30.0529	23.3753	15.4575	7.92894	0	0
Empty	0	0	0	0	0	0	0	0	0	0	0	0	0	0	0	0	0	0	0	0	0	0	0	0	0	0	0	0	0	0	0	0	0	0	0	0	0	0	0	0	0	0	0	0	0	0	0	0	0
deoR	56.9383	165.337	206.464	224.661	236.675	216.738	190.508	178.49	170.626	164.953	167.281	170.19	166.623	160.225	151.306	137.176	121.689	107.702	94.5572	83.1659	74.213	66.1451	58.7457	51.4963	42.8126	33.2237	23.9202	15.2697	7.67947	0	0	0	0	0	0	0	0	0	0	0	0	0	0	0	0	0	0	0	0
pppA	0	0	0	0	0	0	0	0	0	4.16832	6.25311	9.1283	11.9132	14.0847	16.4752	19.8058	23.3331	26.0431	28.2793	29.8419	28.7403	25.9855	23.304	19.966	16.7356	15.2991	14.4349	13.4995	13.3492	13.283	12.9011	13.005	13.9902	15.0689	15.8045	16.4038	16.5922	15.3315	13.5209	12.1772	10.5422	9.20509	9.54287	10.6198	11.9849	14.426	16.7442	17.4578	17.2365
clpB	28.7089	83.9635	109.381	129.24	159.924	187.822	218.111	256.389	291.755	320.424	345.488	366.337	385.436	405.23	424.381	440.777	453.049	456.541	451.716	440.682	423.072	400.824	379.215	358.792	338.96	320.223	302.314	284.106	264.778	245.618	229.328	216.283	204.546	195.681	188.807	180.329	170.425	161.57	152.137	141.829	132.005	120.485	105.1	86.0983	64.0663	39.4058	14.4077	0	0
erfK	63.1288	46.6302	31.6834	6.16705	0	0	0	14.1624	28.9467	37.7034	41.4631	43.356	45.6471	49.1434	54.8511	62.2987	68.9702	72.5245	73.4358	71.4198	66.5077	60.4282	54.887	50.3419	47.1612	45.2966	44.0049	42.8596	41.6084	40.3992	39.2158	38.2879	37.7087	36.8231	35.049	33.2013	31.0964	27.9174	24.7461	22.6774	20.2496	17.5629	16.0818	15.0912	13.6895	13.2872	14.4592	15.7365	16.6028
yohL	126.119	146.997	139.693	123.54	108.682	101.829	105.491	116.152	120.53	117.311	110.969	102.123	94.393	90.8632	89.2424	88.6684	89.637	88.939	85.4578	80.8697	75.6156	69.4947	63.4966	58.409	54.3856	50.7368	47.1237	43.8874	40.5815	36.8875	33.1098	30.2903	28.7511	28.2148	27.6347	27.4768	26.7874	23.7602	19.1459	15.1817	11.5785	8.13316	7.11522	8.36342	9.68893	10.4537	11.2304	10.302	7.5351
hsdR	0	0	0	0	0	0	0	0	0	4.26235	16.7868	29.6659	39.0542	46.3319	47.4516	42.5873	37.446	32.8539	30.0441	31.8793	35.0217	37.4642	40.7553	42.114	39.4604	34.6366	29.3141	24.3167	20.9786	19.8113	20.3189	21.3467	21.0651	19.7624	18.3319	17.1898	16.6666	17.1014	17.8139	17.8668	17.0595	15.5888	14.041	13.1792	13.1373	13.1475	13.1866	12.9286	11.4205
ecfI	0	36.4446	49.5858	56.9281	60.3671	58.9163	55.9807	60.2073	72.0441	86.0117	96.5261	105.571	112.611	113.869	112.304	111.757	110.345	105.491	99.2131	92.4626	83.6216	72.9614	63.8605	56.6869	49.6511	43.4563	39.3837	35.4856	30.9567	28.0959	26.3305	23.7663	22.0929	22.2434	21.5989	20.6592	21.0861	20.9085	19.4127	18.5293	17.6571	15.4749	13.3521	11.5249	8.96806	6.55521	5.54987	5.29735	5.01726
yhiI	141.665	183.428	224.633	234.944	240.465	245.661	248.101	248.412	245.379	238.295	226.852	211.058	192.007	171.935	150.706	128.67	107.713	88.2947	69.3245	51.4834	35.4694	20.7232	7.23029	0	0	0	0	0	0	0	0	0	0	0	0	0	0	0	0	0	0	0	0	0	0	0	0	0	4.93222
yifM_2	57.308	81.1194	107.108	120.751	130.985	137.954	139.24	133.522	122.449	107.615	88.8273	68.6623	48.917	30.7841	15.0568	0	0	0	0	0	0	0	0	0	0	0	0	0	0	0	0	0	0	0	0	0	0	0	0	0	0	0	3.35228	5.93536	8.11948	8.82075	8.80088	9.45377	10.4396
spr	1073.11	1180.01	1357.11	1215.88	1074.15	943.216	821.321	710.402	609.544	508.97	405.707	308.868	218.834	138.645	73.4809	19.2727	0	0	0	0	0	0	0	0	0	0	0	0	0	0	0	0	0	0	0	0	0	0	0	0	0	0	0	0	0	0	0	0	0
yfjP	91.2006	115.974	142.949	148.753	153.576	157.324	158.779	159.544	159.373	156.726	150.87	140.57	125.172	105.663	83.8689	61.9768	41.5533	24.7872	11.7725	0	0	0	0	0	0	0	0	0	0	0	0	0	0	0	0	0	0	0	0	0	3.55366	4.82062	6.41636	7.9668	9.33713	10.8614	12.4925	13.51	13.5165
purM	364.9	459.112	561.7	577.539	581.833	577.89	560.745	530.403	488.351	437.625	381.959	324.784	269.183	217.466	170.217	126.959	89.6771	58.7177	32.3	10.8541	0	0	0	0	0	0	0	0	0	0	0	0	0	0	0	0	0	0	0	0	0	0	0	0	0	0	0	0	0
folB	135.166	152.51	180.784	178.636	182.26	187.846	193.912	197.568	195.976	189.765	178.791	162.601	142.928	121.3	98.1705	75.3101	53.8718	34.819	18.5764	4.94671	0	0	0	0	0	0	0	0	0	0	0	0	0	0	0	0	0	0	0	0	0	5.0023	7.85216	10.496	11.9434	11.218	9.81417	8.98514	8.58267
sspA	252.561	291.978	349.402	345.923	349.66	357.392	363.34	363.466	356.638	340.029	312.725	279.099	243.512	206.672	170.879	138.819	109.046	79.5875	52.7686	29.7811	10.0087	0	0	0	0	0	0	0	0	0	0	0	0	0	0	0	0	0	0	0	0	0	0	0	0	0	0	0	0
lacZ	69.2481	107.8	142.55	163.559	175.732	182.513	184.024	180.616	173.528	164.36	152.123	135.803	117.221	96.7395	74.1673	51.6838	31.9312	13.6105	0	0	0	0	0	0	0	0	0	0	0	0	0	0	0	0	0	0	0	0	0	0	0	0	0	0	0	0	0	0	0
yhiJ	0	0	0	0	0	0	0	0	0	0	0	0	0	9.60597	19.5078	28.1118	36.0352	41.9078	43.509	42.9112	42.1429	41.0574	40.0646	39.1998	37.3547	35.025	32.6315	30.0546	27.7288	26.5899	26.2804	25.6861	24.8281	24.0284	22.4595	20.1536	17.8042	14.7666	10.8886	6.98681	3.26968	0	0	0	3.05907	6.26964	9.12631	10.5319	10.3701
metF	0	0	0	0	0	5.98477	13.8193	22.5093	34.3389	46.6305	57.5837	68.7592	79.8585	89.5623	97.0973	103.862	108.884	109.928	106.93	101.768	95.0811	87.0142	78.8898	72.0798	66.0027	59.3105	52.5864	46.3334	39.6594	32.4472	25.5995	18.6681	11.4119	4.80717	0	0	0	0	0	0	0	0	0	0	0	0	0	0	0
yfbJ	0	0	0	0	0	0	0	0	0	0	0	0	0	0	0	0	0	0	0	0	0	0	0	6.59424	13.3441	19.7175	25.656	29.9315	30.8691	29.8475	28.5953	27.3919	26.4346	25.7228	25.0477	24.1674	22.8536	20.7941	18.2588	15.4278	12.9006	10.8932	9.63468	9.1014	9.51028	9.90172	9.88912	10.0646	10.2318
yfjR	0	16.5206	31.0919	42.0728	44.9733	40.726	32.967	25.1542	17.3536	13.4303	13.7581	15.0186	16.8478	20.5109	24.0255	24.9829	23.0597	18.4078	11.4789	3.35907	0	0	0	0	0	0	0	0	0	0	0	0	0	0	0	0	0	0	0	0	0	0	0	0	0	0	0	0	0
ygiH	0	46.9635	69.9214	81.9788	78.6879	64.1014	53.6397	48.5499	48.8381	57.5556	64.0595	63.2121	63.9382	66.7078	67.6404	72.387	82.9121	91.2022	95.7933	100.568	103.034	99.9173	94.6017	89.4889	82.2593	72.9137	64.8586	58.4498	52.1274	46.6531	43.1385	39.6842	35.4776	31.4403	27.3946	22.8371	19.145	16.6903	14.2928	11.9372	9.49367	6.10044	0	0	0	0	0	0	0
ysgA	77.846	95.3128	110.213	109.554	106.285	106.698	108.735	113.134	121.806	134.461	149.156	166.124	185.107	201.879	213.713	220.478	220.455	212.848	200.721	185.794	168.224	150.382	133.613	117	101.184	87.8108	76.0895	65.3816	55.8359	47.0815	38.4608	30.23	22.8397	16.6052	11.3415	6.00273	0	0	0	0	0	0	0	0	0	0	0	0	0
arpA	0	0	0	0	0	0	0	0	5.79609	17.2427	27.0894	34.7525	39.1701	40.9366	40.6387	38.2365	34.9511	31.8497	29.1078	26.5477	24.8737	23.5405	21.6454	19.5032	17.6246	14.9299	11.9457	10.2514	9.16945	8.1023	8.07144	8.8668	9.09208	9.12877	9.43773	9.21838	8.25208	7.15458	6.01373	4.70013	4.1689	4.98462	6.69921	9.14358	12.26	14.5691	15.4654	15.7298	14.7809
fabZ	24.9536	84.8404	109.08	123.455	128.122	117.551	108.556	106.168	106.011	110.199	116.588	119.366	118.741	116.865	113.069	108.287	103.852	98.6788	92.0641	85.2197	77.9248	69.989	62.4809	55.3439	48.3389	42.0918	36.9912	33.0435	30.7548	29.1767	27.3023	25.0526	22.0166	18.2449	14.406	10.6068	7.03777	4.20354	0	0	0	0	0	0	0	0	0	0	0
yeaX	0	0	0	0	0	0	0	0	0	0	0	0	0	0	0	0	0	0	0	0	0	0	0	0	0	0	0	0	0	0	0	0	0	0	0	0	0	0	0	0	0	0	0	0	0	0	0	0	0
deoA	0	0	0	0	0	0	0	10.4345	16.2608	17.1811	18.0604	19.8445	20.3472	21.3159	24.1658	27.1375	28.7761	29.6458	30.1862	30.178	29.2493	27.5362	25.9071	24.1504	22.3699	20.5597	19.2257	17.876	15.7479	13.3623	11.4851	9.65796	8.23969	8.23146	8.31569	7.7939	6.76021	4.87561	0	0	0	0	0	3.07463	4.42141	5.48824	6.28028	7.02625	7.98997
serA	0	109.278	211.868	313.889	407.417	468.932	493.842	504.188	512.691	518.074	526.921	546.716	571.188	596.62	622.852	643.018	649.972	645.437	630.251	605.152	574.58	544.054	512.87	479.8	445.055	407.01	364.07	317.515	269.95	222.443	177.566	136.278	98.7251	65.7477	36.9258	9.34242	0	0	0	0	0	0	0	0	0	0	0	0	0
yqaC	135.612	100.414	96.648	59.2878	41.3719	36.4516	36.2555	36.477	40.3762	45.5571	48.3233	50.458	52.139	51.1629	46.6524	40.5632	34.2415	27.2345	20.1367	14.3335	9.63363	4.74739	0	0	0	0	0	0	0	0	0	0	0	0	0	0	0	0	0	0	0	0	0	0	0	0	0	0	0
udp	122.978	117.573	119.45	98.5794	89.9889	86.8925	94.0925	106.743	116.118	122.044	126.381	127.077	125.23	123.026	119.195	112.611	103.805	92.9524	80.1685	67.1854	55.2957	45.3805	37.2532	31.0445	26.6725	22.858	18.5163	13.9637	9.47506	4.56692	0	0	0	0	0	0	0	0	0	0	0	0	0	0	0	0	0	0	0
U66	16.7374	0	0	0	0	0	0	0	0	0	0	0	0	0	0	0	0	0	0	0	0	0	4.81602	9.37634	12.7972	15.1415	16.4372	16.1453	15.4832	15.9466	17.4012	18.5965	19.2822	19.3954	18.8599	18.1869	17.8932	17.3209	16.4502	16.03	15.0727	13.4663	12.5519	12.0788	11.1636	10.7278	11.0397	10.5083	9.12759
yjhI	88.8219	67.4145	59.6417	34.8101	20.8608	17.6621	25.1368	38.0455	53.1858	69.0587	80.5234	85.9125	87.8246	84.9141	77.264	69.1566	61.1105	51.5347	43.0902	36.607	29.4888	22.1357	17.2928	14.0025	11.3938	11.2861	13.5464	14.8327	14.3549	13.5861	11.2678	7.07142	3.56177	0	0	0	0	0	0	0	0	0	0	0	0	0	3.42985	8.19477	11.8589
crl	281.684	564.736	756.404	893.89	987.518	1026.67	1015.08	973.279	913.6	838.227	753.975	676.47	609.282	548.02	495.965	452.371	409.431	365.626	323.611	282.973	244.927	212.163	184.893	162.747	145.19	131.032	119.211	108.527	97.5374	85.601	72.2597	57.2531	41.2558	26.5161	13.6107	3.16572	0	0	0	0	0	0	0	0	0	0	0	0	0
yebU	0	0	7.32152	15.2347	24.2646	30.7604	37.2377	43.951	47.2883	46.862	44.1408	38.8524	32.4194	27.3594	23.7481	20.8852	17.9895	14.2288	9.96851	5.44759	0	0	0	0	0	0	0	0	0	0	0	0	0	0	0	0	0	0	0	0	0	0	0	0	0	0	0	0	0
deoB	303.588	219.925	195.536	118.744	83.6802	69.9325	75.7397	87.6627	94.292	96.6426	98.491	98.1137	95.4234	94.2347	95.4509	94.9378	92.2589	89.8334	87.1964	83.1983	79.821	77.6765	74.8929	70.2503	63.9788	56.5384	48.6705	41.4156	36.3692	34.06	33.0503	31.9021	30.1612	27.2859	22.5635	16.9655	11.6573	7.08918	0	0	0	0	0	0	0	0	0	0	0
elaD	127.908	60.3849	37.0448	0	0	0	0	13.1223	26.6216	34.642	37.621	36.7268	34.2923	31.9074	29.28	26.0723	23.5817	20.8253	16.7514	12.6525	9.0902	5.61961	0	0	0	0	0	0	0	0	0	0	0	0	0	0	0	0	0	0	0	0	0	0	0	0	0	0	0
ygdQ	275.322	190.349	173.519	100.002	71.4314	51.3227	41.2418	35.6345	31.8722	30.4362	31.802	33.2833	33.6048	34.2001	33.333	31.7958	30.4563	28.8948	26.8172	25.5854	24.3207	22.3908	20.4386	18.7866	16.6275	14.7355	13.5287	12.4313	11.1786	9.87727	8.10345	5.7918	3.78627	0	0	0	0	0	0	0	0	0	0	0	0	0	0	0	0
fxsA	148.269	84.4199	69.2236	27.893	21.9442	25.6052	35.8684	49.4882	61.282	69.2116	76.2842	80.7841	81.6867	80.8629	79.306	77.6021	75.8344	74.6054	73.8263	72.0024	68.3526	63.6611	57.5564	51.0626	45.6654	41.4382	39.1475	39.305	39.808	40.1404	40.8636	39.8986	36.8601	33.8179	30.6278	26.8931	24.2832	23.0935	21.922	20.5567	19.2151	17.4676	14.8346	12.0807	10.0453	8.17659	6.584	5.99722	5.85687
aspA	77.806	106.691	142.797	167.663	201.942	237.526	263.189	280.407	287.245	279.356	261.411	239.948	214.395	186.477	159.159	132.198	104.373	78.7106	56.4127	37.424	22.981	13.8708	8.42247	5.90334	5.26339	4.51267	3.26048	0	0	0	0	0	0	0	0	0	0	0	0	0	0	0	0	0	0	0	0	0	3.57761
sgcC	0	0	0	0	0	0	0	0	0	0	0	0	6.5243	12.2215	17.6719	22.515	24.9891	24.406	21.7863	17.0865	11.2526	6.17851	0	0	0	0	5.71555	8.71995	11.2469	12.303	11.8559	10.0514	7.03499	4.09825	0	0	0	5.37749	7.76908	9.05418	9.35439	9.18995	8.47035	7.57866	7.07724	6.87265	6.8031	6.95458	7.47783
yibL	122.679	106.088	102.419	75.7133	62.0493	56.3098	60.7389	69.097	74.0073	74.3606	72.4497	70.8806	69.4606	69.828	73.4438	77.1447	76.1547	71.398	64.5178	55.162	45.0007	36.6472	30.6764	25.8886	21.8623	18.9494	17.084	15.4151	14.1381	13.4661	12.27	10.6026	9.36144	8.07619	6.61808	6.34565	6.59159	5.93688	5.18864	4.73213	3.54168	0	0	0	0	0	4.06689	5.30366	6.28676
b1966	0	0	0	0	0	0	0	0	0	0	0	0	0	0	0	0	0	0	0	0	3.7211	11.6219	19.516	26.056	31.0868	32.5297	30.6126	28.2857	26.4327	25.5015	25.6278	25.6723	24.7936	23.7619	22.4258	19.5405	16.0789	13.5327	10.744	7.5473	5.5879	4.44663	3.26631	0	3.88957	4.95664	5.77844	6.58682	7.22545
deoD	0	0	0	0	0	0	0	0	0	0	0	0	0	0	0	0	0	0	0	0	0	0	0	0	0	3.09873	9.26915	15.2038	20.5895	25.6622	27.7937	26.4262	24.4526	21.9603	18.6425	15.4216	12.7457	10.424	8.93006	8.28487	7.79099	7.71844	7.86793	8.03743	8.87542	10.1723	10.9894	11.4728	11.4597
yfbR	0	9.37725	11.0721	9.06272	6.02874	0	0	0	4.42598	8.97189	13.3525	17.3385	21.6827	25.2396	27.2658	28.3958	27.806	24.7033	21.166	18.321	14.9683	12.2907	11.1268	9.95636	8.23036	6.78774	5.23922	0	0	0	0	0	0	0	0	0	0	0	0	0	0	0	0	0	0	0	0	0	0
yqeI	0	0	0	0	0	0	4.28122	4.17227	0	0	0	0	0	7.5073	10.7186	10.5698	8.68121	4.61388	0	0	0	0	0	0	0	0	0	0	0	0	0	0	0	0	0	0	0	0	0	0	0	0	0	0	0	0	0	0	0
cysQ	0	0	0	0	0	0	16.8609	36.1608	46.8248	49.3228	47.1003	43.1334	39.452	38.3641	40.3382	44.5517	49.7142	53.5303	54.7152	54.007	51.3008	46.4258	41.278	37.7463	34.6867	31.845	30.4887	29.3594	26.3605	22.7109	19.1635	14.5244	9.8316	6.40214	3.79183	0	0	0	0	0	0	0	0	0	0	0	0	0	0
cpdB	61.9616	43.9687	43.9039	27.0815	22.2243	24.4304	23.993	21.9186	20.1427	15.6116	10.3175	8.61717	10.3665	14.4251	20.1269	26.1314	30.0848	31.3545	30.7073	29.5206	27.4666	24.4794	21.9606	20.088	17.2468	14.5938	13.8136	13.526	13.0795	13.5836	14.5156	14.5413	14.1277	13.7033	13.0519	11.7769	10.5956	9.67623	8.77323	7.95265	7.69044	7.62286	7.77915	8.13693	8.15207	7.92777	7.31405	6.26732	5.32313
yjhS	0	0	0	0	6.20266	11.1109	15.8488	20.6819	24.8676	25.6257	27.4946	33.3495	40.5491	47.447	53.6403	57.3798	57.8227	55.6155	52.1669	49.171	46.0967	41.9868	37.9273	34.9981	32.2668	29.4875	27.9186	26.6899	23.9821	20.641	17.5486	14.5274	12.4154	11.9026	11.697	11.6298	11.5423	10.692	9.54274	8.95607	8.62865	8.47328	8.39707	7.78038	7.08241	6.58181	6.31407	7.45211	10.1856
yicH	0	0	0	0	18.0417	25.4399	27.9614	29.1925	28.2619	25.7812	24.8875	24.8778	24.1789	26.3382	31.3995	36.0301	40.3724	45.6198	49.2111	50.3591	50.4179	48.6061	44.1305	39.1031	34.5574	30.5287	28.0217	27.4426	27.4039	27.2833	26.6118	25.0551	22.6848	19.7602	16.7068	14.1611	12.2434	10.8996	10.0814	9.39365	8.92607	8.27846	7.33964	6.64905	6.45744	6.07982	5.70906	5.55345	5.38376
yedY	0	0	0	0	0	0	0	0	0	0	0	0	0	0	0	0	5.98374	14.2711	21.841	29.0067	35.0977	37.4318	36.9874	36.6071	36.26	36.2023	36.5435	36.4443	35.0166	31.9121	27.4531	22.367	17.6865	14.1785	12.5167	12.0895	11.7236	11.169	10.5807	9.49276	8.28234	7.76461	7.72283	7.63109	7.51344	7.52812	7.32639	6.8363	6.15296
yodB	0	0	0	0	0	0	0	0	0	0	0	0	0	0	4.48389	12.086	21.4145	30.76	38.8816	44.5132	47.05	46.4965	44.6968	43.3679	41.3479	38.4222	36.0209	33.7416	30.6885	28.2958	26.7537	25.5097	24.7242	23.9661	22.0319	19.7167	17.1998	13.8799	10.5895	8.17112	6.28393	5.09573	5.04228	5.66206	6.59693	7.16988	6.73487	5.41767	3.68267
yfcC	0	0	0	5.5446	30.7875	42.8066	44.5766	40.5535	36.2323	35.5584	36.2506	37.9606	41.0189	41.4616	37.9865	33.8235	29.1811	23.2314	18.0719	13.7041	8.59211	3.00142	0	0	0	0	0	0	0	0	0	0	0	0	0	0	0	0	0	0	0	0	0	0	0	0	0	0	0
ygeH	0	0	0	0	0	0	0	0	0	0	0	0	0	0	0	0	0	0	0	0	0	0	0	0	0	0	0	0	0	0	0	0	0	0	0	0	0	0	0	0	0	0	0	0	0	0	0	0	0
deoC	145.831	143.43	161.313	148.186	145.545	151.805	160.956	169.472	180.93	194.391	205.361	210.441	211.064	206.179	191.289	169.925	147.589	124.302	101.739	85.6187	74.5884	66.3996	62.1788	60.1664	57.2039	54.2556	50.9379	45.4775	38.7356	32.0748	25.1152	18.2956	13.172	10.0521	7.94121	6.77766	6.90252	6.76669	5.5913	4.04366	0	0	0	0	0	0	0	0	0
yjiH	0	0	0	0	0	0	0	0	0	0	0	0	0	0	0	0	0	0	0	0	0	0	0	0	0	0	0	0	0	0	0	0	0	0	0	0	0	0	0	0	0	0	0	0	0	0	0	0	0
adk	0	6.58103	30.5293	59.975	80.8652	89.2484	90.3644	83.9724	74.662	70.7994	71.237	73.0784	78.4799	86.0661	90.5964	91.1805	89.1107	82.6888	71.7511	58.9787	46.5654	34.6821	24.6039	17.8023	14.012	11.9789	11.5993	12.2338	12.008	10.392	8.07841	4.89098	0	0	0	0	0	0	0	3.46834	3.59484	3.06868	0	0	0	0	0	3.87967	5.12096
yieE	206.63	114.642	88.7298	16.4993	0	0	0	0	0	5.04235	9.36872	12.1485	13.5948	16.0738	19.64	23.0371	27.3382	32.0923	34.8454	36.5003	37.9152	37.8683	36.5772	35.4149	33.835	31.0909	28.3483	26.4724	24.9136	23.4145	23.1806	23.6103	23.0872	21.6294	20.0545	17.7567	14.9138	12.959	12.4137	12.784	13.2451	13.8283	14.1602	13.4149	11.5676	10.3813	9.89487	9.4422	9.40867
apt	434.588	583.092	676.148	671.999	610.409	540.477	471.017	409.263	358.561	321.628	294.413	272.761	254.184	239.14	226.545	214.467	202.881	192.758	182.479	170.309	158.32	147.742	137.319	126.91	118.031	109.275	99.9292	90.7245	81.0165	70.0989	58.7606	46.5913	33.4942	21.7137	12.2112	4.54904	0	0	0	0	0	0	0	0	0	0	0	0	0
yeeJ	0	0	4.22218	10.6685	11.8717	6.12694	0	0	0	0	0	0	0	4.72637	9.89738	14.0043	17.9101	21.731	22.4595	20.7684	18.755	15.4534	10.9947	7.54686	5.69406	5.29365	6.45409	8.43738	10.6007	12.1073	12.0838	11.5085	10.8885	9.52332	8.20722	8.41276	9.13268	9.82971	11.3022	12.8044	12.9869	12.183	10.7887	8.70544	6.82684	5.73358	5.49742	6.41697	8.18155
intS	69.091	31.2272	19.1705	0	0	0	0	4.93881	6.40125	6.86179	7.70524	8.47916	10.1916	13.6678	16.2074	16.3296	15.8991	15.0717	12.6405	10.4258	9.50801	7.96566	5.76837	3.63834	0	0	0	0	0	0	0	0	0	0	0	0	0	0	0	0	0	0	0	0	0	0	0	0	0
ygeY	9.08122	0	0	0	0	0	0	0	0	0	0	0	0	0	0	0	0	0	0	0	0	0	0	0	0	0	0	0	0	0	0	0	0	0	0	0	0	0	0	0	0	0	0	0	0	0	0	0	0
metK	71.6501	38.6083	38.0553	22.4935	33.5595	38.0556	32.1853	21.658	7.92235	0	0	0	0	8.16555	19.8212	29.1144	36.0835	42.2861	46.6374	48.9919	50.6112	50.7009	48.4845	45.9026	43.6082	41.5236	40.3966	40.1593	39.6707	38.9258	37.3583	34.8101	32.3687	29.8184	26.3157	22.8012	19.0542	13.9864	9.45191	7.0101	5.86625	5.91617	7.9233	9.72699	9.86216	8.87001	7.36275	5.23086	3.52538
yjjI	0	0	0	0	0	0	0	0	0	0	0	0	0	0	0	0	0	0	0	0	0	0	0	0	0	0	0	8.39382	13.2037	16.9214	20.4084	21.6814	20.053	18.702	18.7521	19.3203	19.839	21.0541	22.4263	22.7468	22.3413	21.2016	19.4243	17.7097	16.0029	13.7854	12.1753	10.9059	9.46378
flgH	0	0	0	0	0	0	0	0	0	0	0	0	0	0	0	0	0	0	0	0	5.9693	11.9112	16.9293	20.7044	22.5467	21.4374	18.886	17.2496	17.1892	18.0531	19.0552	19.586	19.2843	17.9941	16.2882	14.9389	14.358	14.2253	14.1538	14.0265	14.1973	14.4348	14.2315	14.148	14.4864	13.8509	12.3484	11.5025	10.5315
yihL	52.7452	31.4404	26.8318	12.3267	8.15	16.6083	32.369	49.9644	63.5897	69.714	70.9399	67.6648	59.7608	53.6813	50.5084	46.6764	42.5423	40.1612	37.2022	33.6336	30.735	27.9667	25.0022	22.3239	19.5683	17.0689	15.4358	13.9133	12.3304	10.9507	9.54192	8.12375	7.08676	6.82305	7.18271	7.58969	7.99193	8.56454	8.52768	8.00348	7.8528	7.4991	6.56134	5.78869	5.45421	5.06229	5.25816	6.09337	7.14886
add	0	0	0	0	0	0	0	0	0	0	0	0	0	0	9.24723	22.0228	34.9004	47.5133	57.8961	63.8614	66.2235	66.7068	65.6785	63.7773	59.9956	54.5168	48.7787	42.5897	36.2238	31.2813	28.4145	26.4159	25.456	25.9562	25.7354	23.4265	20.1246	16.1595	11.2081	6.70227	3.67689	0	0	0	0	0	0	0	0
yeeU	0	0	0	0	0	0	0	0	0	0	0	0	0	0	0	0	0	0	0	0	0	0	0	0	0	0	5.47624	8.6907	11.6727	14.6838	15.9131	15.5704	15.4047	14.9757	14.0545	13.4798	13.3164	13.1974	13.2914	13.595	13.4094	12.4425	11.0872	9.84307	8.94872	8.45872	8.72237	9.6058	10.6852
b2394	9.5121	36.2605	52.0665	63.707	75.4202	83.9049	90.5425	96.6684	102.768	106.879	107.286	106.001	102.598	96.6318	88.7314	78.8962	66.9842	54.0469	40.7997	28.0079	16.0197	5.65326	0	0	0	0	0	0	0	0	0	0	0	0	0	0	0	0	0	0	0	0	0	0	0	0	0	0	0
ygiL	24.3208	35.6021	45.0015	52.5452	57.3582	61.4938	66.941	71.488	74.36	77.5898	80.1812	80.9802	79.7514	76.5664	71.01	63.0205	52.8028	41.8945	30.6592	19.8355	10.7919	4.08814	0	0	0	0	0	0	0	0	0	0	0	0	0	0	0	0	0	0	0	0	0	0	0	0	0	0	0
ykgM	0	0	0	0	0	0	0	0	0	0	0	0	0	0	0	0	0	0	0	0	0	0	0	0	0	0	0	0	0	0	3.47769	7.71399	12.009	15.9003	18.5695	19.7834	19.5573	18.3292	17.1491	16.6813	15.8296	14.8672	15.3534	15.9598	15.4012	14.5241	13.4886	11.1969	9.23765
yqgD	30.9681	29.0741	34.2804	28.3701	27.5856	26.2731	22.1843	17.8811	17.2878	16.2626	16.5527	19.1011	22.4113	25.3324	29.0524	31.8915	34.2244	36.1043	35.8105	34.6629	33.819	31.836	28.9719	27.5599	26.0512	23.0592	19.9456	17.2251	13.7319	10.7782	10.2106	11.5289	14.0834	17.4765	20.1015	21.0515	20.205	17.1231	13.0021	9.7209	7.51225	6.59023	7.72978	10.2328	12.8829	14.6638	15.1026	14.498	13.0493
fabF	37.242	47.961	38.5804	21.4128	0	0	0	0	0	0	0	0	0	0	0	0	0	0	0	0	9.35209	17.4082	24.4553	29.4724	31.0843	28.8176	25.0489	22.1109	21.2629	21.9868	23.2088	24.5008	25.1747	25.2077	24.6322	23.5551	22.2684	20.8839	18.9166	16.8269	15.2938	14.2928	13.5256	12.901	12.4993	11.8283	10.6833	10.2071	11.17
yihX	278.427	209.012	182.044	99.6639	45.6652	15.291	11.6618	19.7746	28.3291	38.9266	52.2629	64.4883	74.0361	83.6549	91.849	96.4424	97.6895	97.7399	96.1158	92.7523	88.6282	84.1685	79.0199	73.533	68.4351	63.7733	59.6489	55.8885	52.1091	47.329	41.8339	36.0475	30.1832	25.0509	21.4007	19.0985	18.0482	17.8719	17.3865	16.5538	14.9618	11.8054	8.14454	4.96331	0	0	0	0	0
amn	0	0	0	0	0	0	0	0	0	0	0	0	0	0	0	0	3.53534	12.032	22.9656	35.1034	46.8024	54.6585	57.6929	56.8853	53.2842	48.7458	44.4673	40.6613	38.2734	36.5169	34.4844	33.0553	31.5623	28.8257	25.8998	23.5337	20.0639	16.1208	12.7886	9.42073	6.13916	3.72794	0	0	3.06244	4.69463	6.9255	8.64326	9.12939
yeiT	0	8.53181	25.9265	39.9572	55.458	68.9186	72.7697	73.4869	76.8433	78.3492	81.1208	85.6698	88.1418	87.4376	83.7893	75.4088	63.7402	50.8465	37.5439	25.2086	15.1474	7.5404	0	0	0	0	0	0	3.27928	3.35464	0	0	0	0	0	0	0	0	0	0	4.47169	5.58882	5.47224	4.76116	4.19576	3.86047	4.3742	5.73418	7.61718
hyfR	0	0	0	3.4255	6.37797	6.0722	3.88802	0	0	3.01037	8.80837	16.4352	23.5561	29.0836	31.4523	30.9624	29.7135	27.896	24.9736	22.2718	20.0504	16.6568	13.0544	11.28	10.9151	10.7102	11.7281	13.5867	13.8619	12.5356	10.9045	8.83439	6.54831	5.0439	4.42327	5.00264	6.41225	7.66421	9.22284	11.0904	11.9317	11.938	11.9656	11.4592	10.4956	9.63915	8.81885	8.26126	8.17146
eaeH	64.392	53.862	52.905	32.2665	21.6872	7.81148	0	0	0	0	0	0	0	0	0	5.95771	7.72742	8.68037	8.24373	6.13592	3.83598	0	0	0	0	0	0	0	0	0	0	0	0	0	0	0	0	0	0	0	0	0	0	0	0	0	0	0	0
ykgC	0	0	0	4.18004	13.9886	23.3237	28.7161	32.1208	34.3125	33.5016	32.3468	32.292	32.8095	35.5428	40.155	43.3416	44.6	44.2513	40.8682	36.2203	31.7627	27.6121	25.1761	24.8779	24.621	24.2298	23.9284	22.1666	19.0547	15.856	12.9187	10.4213	8.57306	7.65263	7.407	7.43843	7.85759	8.73773	9.43131	10.2435	11.0637	10.8613	10.6152	10.7619	10.3653	9.705	10.0065	10.0344	9.47839
phoP	99.6417	98.0092	108.53	97.7608	88.355	91.8736	99.1811	102.515	106.181	111.292	111.47	107.853	107.105	108.12	109.217	112.155	117.005	120.449	121.374	119.186	113.527	105.248	96.0226	86.7743	78.2034	71.5002	66.7359	63.098	60.0146	58.068	55.8783	51.957	46.8992	41.3148	34.0889	26.2303	20.1854	15.7375	12.4032	11.2931	11.8484	11.2551	9.31656	6.8371	3.32002	0	0	0	0
cfa	0	0	0	0	69.8191	141.307	206.175	262.848	318.91	374.178	420.832	461.495	497.69	526.036	548.504	566.025	575.249	575.364	567.717	551.691	528.182	501.66	474.631	445.966	415.144	384.707	355.518	326.203	299.101	277.525	258.528	238.316	217.54	195.491	170.277	143.499	118.21	94.9349	73.5542	52.8679	34.3284	17.5955	0	0	0	0	0	0	0
nadK	216.564	188.771	185.33	131.926	99.3277	77.5927	64.9121	62.8862	68.8075	77.566	89.0324	101.26	110.425	114.908	114.94	110.776	102.573	91.0163	77.3684	62.9939	48.335	35.1296	25.3796	19.5522	16.5591	16.0822	16.7511	16.4493	14.9437	13.545	12.7478	12.1558	12.2655	12.5506	11.5384	9.0422	6.3463	3.8573	0	0	0	3.46533	4.96168	6.06949	6.63997	6.80012	5.90944	4.2892	0
cdd	148.498	115.147	102.639	65.4126	34.379	24.93	33.9055	48.6284	65.6822	83.6194	96.3132	100.521	99.9281	96.6358	90.7899	85.4617	83.0687	82.2019	80.2388	76.7418	71.7459	64.7639	56.7123	50.3978	46.6322	44.7269	44.3505	44.7542	44.1704	42.729	40.2081	36.1632	31.8483	27.7006	22.3065	16.7586	12.7123	8.82709	5.17199	3.26029	0	0	0	0	0	0	0	0	0
yeiP	0	12.0112	27.5856	41.229	53.1852	63.9116	68.563	68.5093	69.0047	70.2148	69.8531	69.0593	69.1064	68.4133	65.4031	60.926	55.5615	48.142	38.9356	29.5164	20.4296	11.8112	5.04221	0	0	0	0	0	3.00725	3.31804	0	0	0	0	0	0	0	0	0	0	3.11165	3.69251	3.78764	4.24465	4.663	4.87345	5.58731	6.82845	7.94021
U139	0	0	0	0	0	0	0	0	0	0	0	0	0	0	0	0	0	0	0	0	0	0	0	0	0	0	0	0	0	0	0	0	0	0	0	0	0	0	0	0	0	0	0	0	0	0	0	0	0
ykgD	0	0	0	0	0	0	0	0	0	0	0	0	0	0	0	0	0	0	0	0	0	0	0	3.41925	7.90324	12.207	16.9415	20.6331	21.5606	20.7566	19.0123	16.1227	13.8552	11.7289	9.21522	7.4153	5.67423	3.56049	0	0	0	0	0	0	0	0	0	0	0
aes	0	0	0	0	0	0	0	0	0	0	0	0	0	0	0	0	0	0	0	0	0	0	0	0	0	0	0	0	0	6.81368	12.1704	17.8415	23.1057	26.2927	27.4093	27.1878	25.6065	24.0313	22.7609	20.6823	18.5783	17.0934	15.7474	13.9989	12.3151	11.5508	11.4561	10.9613	10.5298
wrbA	0	0	0	0	0	0	23.4439	57.0872	92.5681	135.184	181.587	229.289	276.49	319.9	355.284	380.573	394.5	397.866	391.245	377.453	360.059	341.145	322.372	305.52	290.851	276.952	262.697	246.336	227.762	208.171	188.136	168.457	150.331	133.446	115.636	96.373	76.7351	55.9829	35.5363	16.9319	0	0	0	0	0	0	0	0	0
ydfO	7.87747	31.107	42.5173	47.8363	44.0456	32.4913	20.0263	7.04409	0	0	0	0	0	0	0	0	0	0	9.8069	19.2453	27.1049	33.467	37.4464	36.1885	31.7627	28.1329	25.5368	23.2544	22.7821	24.5591	25.8092	25.9892	26.0003	24.7689	21.2414	18.0172	16.024	13.5771	11.2044	10.5	9.98596	8.64324	8.47399	8.9097	8.60956	8.74208	9.84141	10.4274	11.238
guaC	22.4492	143.808	212.633	257.38	281.387	272.915	241.476	210.877	187.652	166.625	151.026	141.656	130.538	116.518	105.072	95.2319	86.0634	79.1284	74.4695	70.7443	67.5357	64.7075	62.568	61.1185	59.3748	57.08	54.4141	51.0272	47.1848	43.6944	40.7217	38.1814	35.9965	33.9883	31.7107	28.9181	25.8286	22.6721	18.8676	14.9156	11.2485	7.63631	4.2511	0	0	0	0	0	0
rfe	13.254	51.2436	72.0116	84.1411	89.8527	82.4655	66.8384	50.3949	36.5575	25.4159	19.0578	18.6973	22.5499	29.2144	38.2561	47.8616	56.4085	62.9531	65.6072	65.123	62.4488	57.4363	51.7925	47.8452	44.7365	41.4584	38.9584	36.6951	33.2981	29.1269	25.4037	21.9969	18.7611	16.3384	14.7041	13.4311	12.23	10.6615	8.40334	5.96439	3.10503	0	0	0	0	0	0	0	0
b1331	81.5744	102.275	99.6622	77.7016	53.7535	34.8295	21.6533	18.562	22.2486	22.7358	21.6522	22.7843	23.9457	24.7115	26.8426	30.8671	33.6594	34.2801	34.2088	34.339	32.9314	30.5121	28.9698	27.3419	24.5043	21.9646	20.9295	20.405	20.2931	20.9201	21.8881	21.9615	20.9593	19.6314	18.0917	15.7751	13.5807	12.0786	10.5332	9.09291	8.76613	8.9935	9.02472	9.30087	9.57249	9.14655	8.31197	7.8677	7.49539
yiiF	0	0	0	0	0	0	0	0	0	0	0	0	0	0	0	0	0	0	0	0	0	0	0	0	0	0	0	0	0	0	0	0	5.69314	11.0033	15.8281	20.0596	22.8795	23.1735	21.9873	20.7833	19.876	18.5042	16.445	14.5969	12.7924	10.8789	9.83173	9.92215	10.2461
gsk	224.328	314.903	376.619	383.229	356.012	319.102	279.733	247.361	221.908	203.971	191.944	181.976	170.41	156.728	141.533	124.077	103.99	84.0863	66.8161	51.4687	37.8541	27.9015	20.6334	13.8576	8.30108	4.75966	0	0	0	0	0	0	0	0	0	0	0	0	0	0	0	0	0	0	0	0	0	0	0
ycbC	0	0	0	0	0	0	0	0	0	0	0	0	0	0	0	0	0	0	0	0	0	0	0	0	0	0	0	0	0	0	5.25381	8.6456	11.9291	15.2661	16.333	15.3801	15.1369	15.1521	14.7258	15.0434	15.2722	13.8856	12.0491	10.9548	10.0035	9.71764	10.9181	12.2136	13.0238
guaA	27.9791	26.3848	15.7861	3.01233	0	0	0	0	0	0	0	0	0	0	0	0	0	4.25518	9.4848	14.9739	20.0173	23.3031	23.9429	22.6734	20.5498	18.5579	17.5644	17.2357	16.6539	16.075	15.1107	13.1656	11.2045	10.3163	9.88611	10.1515	12.0093	13.7822	14.4701	15.1332	15.3981	14.4796	13.9483	13.9448	13.4502	12.7822	11.9489	10.1436	8.33427
yebF	158.938	139.175	145.423	114.766	103.534	103.543	110.518	123.95	145.331	169.862	194.799	219.383	241.647	256.412	263.507	262.554	251.84	230.886	203.86	173.722	143.504	117.611	98.2044	84.2331	74.7091	68.1784	61.4848	53.815	46.1585	38.0659	29.6208	22.932	17.8193	12.6491	7.37153	0	0	0	0	0	0	0	0	0	0	0	0	0	0
barA	0	0	0	0	0	0	0	0	0	0	0	0	0	0	0	0	0	0	0	0	0	4.08305	12.3904	20.3474	27.083	32.8008	34.6643	32.4381	29.5784	26.9944	24.7909	23.2011	22.2123	21.8803	21.8031	21.8737	22.3135	22.5034	21.9454	21.3195	20.3088	17.8608	15.1608	13.1157	11.5028	10.7237	11.554	12.9644	13.806
Empty	0	0	0	0	0	0	0	0	0	0	0	0	0	0	0	0	0	0	0	0	0	0	0	0	0	0	0	0	0	0	0	0	0	0	0	0	0	0	0	0	0	0	0	0	0	0	0	0	0
sieB	60.633	71.651	81.2511	80.1424	82.4701	78.6167	74.7519	73.5517	69.0433	64.0748	64.193	66.2243	67.0402	68.6501	69.2237	65.5476	57.4966	47.0532	34.5092	21.0697	9.38482	0	0	0	0	0	0	0	0	0	0	0	0	0	0	0	0	0	0	0	0	0	0	5.3693	8.12403	10.3668	12.1919	13.3926	13.0746
csiE	0	0	0	0	0	0	0	0	0	0	0	0	0	0	0	0	0	0	0	7.60645	19.4988	30.3967	39.6134	46.4596	47.6074	44.5674	41.5048	38.2493	35.2475	32.3794	28.461	24.0191	20.2771	17.2992	15.4026	15.0753	15.7096	16.3885	16.4896	15.4189	12.9566	9.5967	5.99603	0	0	0	0	0	0
smtA	0	147.489	236.113	301.227	340.133	336.219	301.327	259.028	216.168	177.676	145.311	117.566	93.6871	75.2232	63.0931	53.4531	45.8094	42.1213	40.4423	37.3829	34.6246	33.3293	31.6022	28.9541	26.7458	24.8336	21.6315	17.6434	13.9683	10.948	7.91075	5.80892	4.80192	3.97272	3.2174	3.53279	3.99737	3.73717	3.70424	3.47677	0	0	0	0	0	0	0	0	0
upp	687.415	781.459	857.142	744.901	580.851	436.146	314.538	224.409	169.169	137.761	119.734	108.404	100.341	91.6722	80.2435	69.4607	61.8207	55.7163	51.8895	51.0195	50.5752	48.9397	46.3765	42.1921	36.647	31.6562	27.88	25.2878	23.9239	23.61	22.7069	20.5533	18.2058	16.1316	13.5786	11.9586	12.249	11.9622	10.7723	10.2031	8.95252	6.29507	4.22819	0	0	0	0	0	0
pgk	0	0	0	0	0	0	0	0	0	0	0	0	0	0	0	0	0	0	0	0	0	0	0	0	0	0	0	0	0	0	0	0	0	3.68978	6.44923	9.23278	12.2768	14.9123	16.5999	17.9743	19.1136	19.0781	17.4534	15.3457	13.2496	11.3294	10.4565	10.5763	10.9743
b1998	35.2854	39.3458	43.2958	42.1561	42.6687	43.9763	50.6214	59.2326	65.9429	72.4631	78.2804	80.963	81.5341	80.7199	76.4108	69.0186	59.6675	48.7052	36.8719	26.5956	18.6901	12.5967	8.44902	6.36013	5.21981	4.04141	3.50569	3.11908	0	0	0	0	0	0	0	0	0	3.95579	3.49648	0	0	0	0	0	3.15491	4.22557	5.20899	5.85583	7.24039
ygjO	342.332	375.371	409.707	364.707	314.906	268.501	231.559	202.22	178.071	160.279	145.731	131.218	118.382	107.868	98.4608	89.8288	81.601	72.2363	61.2808	49.5184	38.1138	28.1063	20.4323	15.5563	12.5662	10.9078	10.0851	9.57184	8.6841	8.09629	7.61285	6.85498	5.84006	4.56527	0	0	0	0	0	0	0	0	3.35701	3.96888	3.78888	0	0	0	0
coaE	234.983	169.26	159.076	115.07	114.779	126.469	150.328	176.852	196.467	209.586	217.122	217.721	213.51	206.3	199.354	194.888	191.82	188.25	184.76	179.123	169.602	157.992	145.703	132.562	119.921	108.663	97.8214	87.7037	78.6768	69.9455	61.4137	53.6632	45.8473	37.8809	30.6684	24.3364	19.0263	14.7666	10.9483	7.31091	3.84879	0	0	0	0	0	0	0	0
nudB	9.015	38.4173	50.435	58.18	61.8607	63.6634	69.7691	78.5938	87.9415	97.8405	103.83	107.327	112.074	116.404	122.018	129.495	133.229	132.164	129.348	123.012	112.57	102.244	92.877	82.2606	71.6904	62.7545	55.004	48.2238	43.4876	40.2853	37.4106	34.1153	30.3299	26.1997	22.1205	18.6971	16.3694	15.0979	14.3422	13.5704	12.4835	10.7546	8.5081	6.2901	4.77594	4.26356	4.97135	6.62148	8.21593
yfcV	0	0	0	0	5.88827	38.2502	63.7537	83.2575	95.7977	104.314	111.057	113.406	112.448	110.477	108.56	107.161	107.291	107.96	107.331	103.612	96.2195	86.4895	76.4824	67.5803	60.9859	57.2159	54.6454	51.3785	47.8907	43.8577	38.407	33.0678	29.295	25.3732	21.1101	18.2246	16.0294	13.3026	11.2688	10.5455	9.82091	8.55215	7.68705	7.29804	6.39883	5.56981	5.91508	6.79922	7.59698
sseB	0	5.15816	14.9179	37.0595	55.2375	66.0785	81.5148	94.2466	97.5388	101.803	106.772	106.435	107.379	112.482	117.091	120.466	123.719	123.682	120.405	115.473	108.23	99.3351	90.8104	82.0853	72.7219	64.8217	58.5388	52.1192	45.968	40.4868	34.5787	28.5934	23.9058	20.327	18.0656	17.1083	16.2399	14.8539	13.3228	11.1418	8.38544	6.14002	4.8038	3.93902	3.55023	4.10183	5.15615	6.27741	7.96993
ygfI	71.7047	59.2324	71.5151	74.9623	105.263	130.963	156.308	174.086	176.414	171.38	164.571	154.35	145.535	141.523	139.232	138.824	138.996	136.715	133.229	128.679	120.95	112.018	102.946	91.8087	79.6148	68.8826	59.1652	50.4838	44.145	39.4442	35.1546	30.7862	26.2692	21.5331	16.8349	12.1571	7.986	4.63136	0	0	0	0	0	0	0	0	0	0	0
folX	598.207	428.381	399.022	273.108	241.189	245.807	256.431	271.151	284.805	282.282	269.781	259.312	248.626	238.355	235.136	236.95	236.314	232.566	226.472	215.358	199.772	184.085	169.502	155.748	143.878	133.781	123.745	113.594	103.679	93.8178	84.2633	75.5086	67.6123	59.3156	50.1602	40.9166	31.9827	22.9209	15.7001	11.2507	7.73975	4.57599	0	0	0	0	0	0	0
gloA	0	0	0	0	4.74284	51.9119	72.0122	90.4086	108.318	118.098	120.06	121.847	122.368	119.681	119.236	122.09	123.339	122.661	122.769	120.75	115.526	110.098	104.285	96.5106	88.5019	81.6892	74.7973	68.008	62.2816	57.3232	51.7046	46.0687	41.0663	36.5279	32.3556	29.3168	27.1494	24.8153	21.8908	18.8358	16.0009	13.1112	11.0663	10.0008	8.93622	7.80108	7.04664	5.95122	5.1747
lacZ	0	0	9.61397	50.3772	80.867	93.3678	102.465	109.364	114.091	121.326	131.03	136.916	137.36	134.557	129.988	125.542	121.669	118.293	115.328	111.95	106.427	98.4084	88.6315	78.0127	66.8397	56.0903	48.2347	43.4311	40.0595	37.7451	36.2813	33.5976	29.2636	24.7048	20.4756	16.5317	13.7267	12.2182	11.4417	11.3959	12.124	12.7546	13.0317	13.0694	11.9378	9.59577	7.49996	5.97519	4.51519
rumA	432.237	352.075	318.493	208.258	139.867	109.469	110.75	128.223	143.554	152.213	154.508	148.34	140.084	134.348	130.756	131.296	136.032	139.594	140.074	138.539	133.169	123.723	113.588	103.614	92.8166	82.846	74.7393	67.1319	59.5911	52.9701	46.8626	40.7332	35.1163	30.5656	26.976	23.8347	21.3066	18.9281	16.0727	13.2846	11.1356	8.69337	6.65841	6.08718	5.17742	3.55871	3.16032	3.35954	0
cpsG	0	0	7.13294	17.043	34.4148	51.8759	70.7457	88.1263	100.123	106.503	111.488	115.206	118.237	121.071	123.799	124.901	120.913	113.292	104.783	94.3984	82.6015	73.1167	65.1783	56.5434	48.9059	43.6591	38.7228	34.1626	31.279	28.3554	23.6966	18.9125	14.9512	11.4848	9.61886	9.85857	10.9611	11.4182	10.5783	8.75066	6.85103	4.92968	3.8056	4.55192	5.94852	6.46544	6.90888	7.65464	7.85777
fadI	38.5425	28.6258	25.2551	22.7298	32.3683	34.9213	42.1142	56.3071	64.0617	68.8668	79.3485	86.8448	88.2435	91.16	96.4695	99.9951	103.541	106.766	106.569	101.86	93.8112	83.9193	73.9895	64.9484	57.7383	52.8393	49.2009	46.12	43.1019	39.4169	35.0674	30.7195	26.1497	21.8434	18.8595	16.9451	15.3771	14.2792	13.8536	13.4237	12.4152	11.5429	11.3561	10.7774	9.1491	7.77167	6.56776	4.71566	3.58353
pepB	144.682	84.8839	71.9427	26.2644	17.4505	28.5379	54.9906	83.7955	106.91	123.307	131.928	131.354	126.246	122.265	118.812	117.19	117.449	116.782	113.545	108.015	99.3326	87.7186	75.3294	63.4924	52.8524	44.5783	39.4852	36.5023	34.5215	33.0706	31.4749	29.5798	27.5826	25.8501	24.6475	23.4855	21.4099	18.791	16.1156	13.0971	10.869	10.0191	9.8596	9.822	9.73612	8.89005	7.92111	7.47958	7.33291
yggE	32.8168	80.2237	103.435	109.666	128.968	137.886	135.917	141.179	147.176	145.512	142.493	140.22	135.217	131.331	130.382	129.371	128.678	128.084	125.34	120.448	114.911	108.108	99.425	89.8967	80.0389	69.4952	59.1348	50.6845	44.0579	37.9293	32.2121	27.3761	22.145	16.2428	11.25	7.31816	0	0	0	0	0	0	0	0	0	0	0	0	0
ydfH	304.77	241.147	254.165	190.566	183.954	199.63	212.172	221.227	232.83	234.993	229.781	227.112	225.174	219.352	213.895	209.367	201.141	190.234	179.217	166.864	153.886	142.633	131.618	120.884	110.825	99.5536	86.911	74.8311	63.354	52.9242	44.9612	38.9465	33.7257	28.8513	24.5305	20.9479	17.9121	15.2477	13.3354	11.021	7.86797	4.55858	0	0	0	0	0	0	0
ybdL	243.307	335.139	409.293	447.771	478.908	500.314	509.673	508.901	500.157	487.09	473.162	461.587	453.012	444.695	436.607	428.485	418.835	407.204	394.064	377.663	357.365	333.752	306.436	277.619	250.859	226.541	204.247	185.783	169.208	151.212	132.805	115.606	98.1438	81.2948	67.1102	54.5675	41.9787	29.8184	18.91	8.91955	0	0	0	0	0	0	0	0	0
pldB	143.875	155.529	177.676	171.295	177.981	184.94	195.658	209.853	224.346	237.906	250.09	257.642	261.433	261.69	257.928	252.64	245.448	234.005	218.499	201.807	182.805	162.771	144.671	129.588	115.735	103.434	93.2125	83.7771	74.3303	65.0687	56.013	46.7329	37.4435	29.0719	22.7707	18.2084	15.2492	13.7896	12.6924	10.7441	8.9271	6.97591	4.13264	0	0	0	0	0	0
soxS	101.92	107.788	106.617	93.3069	81.5546	74.9061	77.9301	88.7766	99.5833	109.838	118.472	123.411	124.06	122.718	122.279	122.882	123.021	123.081	122.97	120.009	113.921	106.447	97.8365	87.5014	76.2093	65.3846	55.925	47.5251	40.6324	36.3377	33.2922	29.9602	26.9396	24.294	21.2744	18.4074	16.3638	14.5793	13.0045	11.6943	10.5925	9.42906	8.33341	7.276	5.8958	4.48489	3.8003	3.49565	3.22879
pyrG	698.231	837.693	959.117	922.182	876.917	834.659	795.126	768.717	753.735	738.753	717.015	690.632	657.797	616.33	573.866	533.389	492.011	450.358	410.783	372.103	335.295	302.051	271.346	242.467	214.954	187.855	162.092	139.435	119.243	101.143	85.5797	71.3149	57.1202	44.2385	33.5036	24.0053	15.8236	8.66356	0	0	0	0	0	0	0	0	0	0	0
serA	71.0624	214.91	319.618	418.152	506.773	565.112	606.42	637.864	656.945	669.22	680.388	688.997	697.351	711.572	730.517	749.953	767.343	778.205	777.114	762.85	736.145	698.698	654.568	607.126	557.959	509.214	463.134	418.403	374.39	331.019	287.461	241.948	195.273	148.446	102.818	60.8553	24.1977	0	0	0	0	0	0	0	0	0	0	0	0
yfhG	74.6358	38.5367	36.7768	17.2025	27.3768	42.5555	55.5618	66.2584	74.6185	81.5798	89.7897	99.057	107.95	116.034	120.972	121.593	119.13	114.48	107.362	98.7875	90.0129	80.2239	69.2788	59.1686	50.3097	42.2079	35.9897	31.5148	26.86	21.7403	16.6708	11.6238	6.99758	3.85907	0	0	0	0	0	0	0	0	0	0	0	0	0	0	0
mscS	61.3103	193.241	287.33	379.007	472.477	537.428	583.056	616.19	636.163	650.465	663.371	679.212	701.419	728.381	757.783	786.793	812.903	832.67	842.28	840.217	828.306	803.692	767.787	727.703	685.529	639.53	592.581	545.315	493.568	436.163	376.304	316.696	258.507	204.191	157.649	118.476	82.9829	52.7549	27.5342	0	0	0	0	0	0	0	0	0	0
U66	22.8215	0	0	0	0	24.3814	50.7102	72.4543	84.6365	91.7549	93.4605	90.5377	87.3334	85.0072	83.43	84.7049	87.1368	87.3791	87.6566	87.4358	84.399	80.5915	77.8018	73.5555	67.4132	61.0736	54.256	46.8086	40.0923	35.2151	31.4453	28.3601	26.1494	24.4471	23.0732	22.6564	23.038	22.9802	22.6501	21.4492	18.4671	14.2742	10.469	7.70662	6.31011	6.83964	9.13472	11.8982	13.1207
rhlE	276.003	271.082	274.39	215.151	169.028	133.588	114.24	112.387	118.755	126.797	133.865	138.023	136.402	129.906	123.21	118.951	115.446	112.78	110.59	105.637	97.3721	88.0126	77.9731	67.385	58.077	50.1868	43.4105	38.3313	34.9185	31.4588	27.0504	21.4231	14.017	5.92103	0	0	0	0	0	0	0	0	0	0	0	0	0	0	0
ybdH	30.3382	49.7992	61.2123	63.3013	71.1616	80.1467	85.5637	92.1388	99.7441	103.664	104.359	106.066	107.827	108.508	109.339	109.229	106.601	101.706	94.9432	86.6895	78.0988	69.7593	61.7101	55.0714	50.0503	45.5968	41.857	38.8728	35.3524	30.9871	26.5039	22.1604	18.6397	16.5487	15.8683	16.3987	17.1841	16.6098	15.0317	12.9567	10.1144	7.37419	6.65147	6.71663	6.29154	6.1851	6.3256	5.56843	5.35099
yhcF	0	3.68324	8.87003	14.6802	22.5213	33.6231	46.3898	60.5341	75.2387	88.8191	100.455	108.982	114.309	117.027	117.883	117.288	115.469	112.64	108.749	103.818	97.7002	90.4468	82.5078	74.3315	66.0238	58.2562	51.1803	44.3695	38.2094	32.5373	26.2767	20.645	16.6441	13.2167	10.989	10.9717	11.5253	11.3214	11.2231	10.6786	8.99338	6.78184	4.84569	3.09036	0	0	0	0	4.2981
gcvA	65.1132	25.0017	24.008	15.4414	44.7901	72.5371	94.8794	107.368	108.191	102.476	95.1755	87.4432	83.667	83.0399	83.6431	86.3231	89.5776	91.3047	91.9825	91.3508	87.7946	81.7011	74.0488	64.7848	55.0289	46.9223	40.8272	36.3368	33.3258	30.6641	26.9279	22.7912	18.8853	15.5213	13.717	14.0919	14.9778	14.9739	13.7297	11.0093	6.70399	0	0	0	0	0	0	0	0
yfdL	139.802	90.3833	81.2354	43.2808	35.0253	38.0941	48.9828	61.7286	76.3968	88.4288	96.5713	101.957	105.071	104.194	103.029	102.137	99.9532	97.3087	96.5311	95.8788	93.5052	90.2371	85.9759	79.2666	70.4402	61.7468	54.2082	47.4408	41.5878	37.2444	33.2917	28.5476	23.9879	20.521	17.7412	16.4672	17.0245	17.8165	17.8387	17.316	15.6803	12.8016	10.1569	8.38526	7.15959	6.7703	7.50846	8.23044	8.52904
yfhK	254.777	165.227	146.486	71.2825	55.5637	56.2984	67.2621	78.43	85.9943	90.3473	93.0882	98.1807	107.124	117.178	127.631	138.004	143.66	142.673	136.297	124.557	109.887	95.5602	82.3215	71.3472	63.2944	55.9294	48.4847	42.4551	37.1288	31.7671	27.809	25.1273	22.3133	19.5125	17.4076	15.6941	13.9819	12.005	9.91552	7.71382	5.43717	3.99494	4.15398	5.54692	7.41031	9.09851	10.1692	10.7095	10.6303
yggM	123.755	92.595	93.7386	60.9292	60.1315	70.2312	81.4638	95.8944	112.512	122.291	128.924	135.978	139.987	141.58	143.635	145.155	144.032	139.989	132.953	123.554	111.662	98.5473	85.9722	73.625	61.2527	50.6074	42.1748	35.1848	30.2071	26.8317	23.2469	19.0789	14.5743	9.84088	5.82168	3.31541	0	0	0	0	0	0	0	0	0	0	0	0	0
ynfE	0	0	0	0	0	25.9582	63.7603	92.3451	109.727	115.004	111.051	102.886	93.994	89.1222	88.1177	89.0962	91.899	94.4351	94.5906	92.3751	88.5022	82.8063	75.3515	67.2842	59.122	50.915	43.7747	38.2073	34.0584	30.9346	28.022	24.9742	22.2878	19.2858	16.5821	15.5086	14.8777	13.5689	12.8444	12.4217	11.274	10.5176	10.9316	11.527	11.5603	11.4426	11.2371	10.462	9.0467
ybjK	137.564	115.718	123.396	96.8015	84.6326	85.3156	93.0155	97.8544	105.195	114.466	119.518	123.322	128.91	132.74	134.476	135.562	132.406	125.484	117.843	109.553	100.828	94.7636	89.8807	83.5795	76.714	70.0227	62.5709	55.6141	50.8574	46.802	42.1877	37.4814	32.404	26.5939	21.8747	19.3274	18.0176	17.0015	16.1635	15.026	13.1994	11.0175	9.88056	9.80526	9.48332	8.79486	8.76269	8.78251	8.40202
ybiH	33.3666	129.966	198.093	266.107	329.246	378.839	420.688	458.705	494.712	529.996	562.823	593.087	620.967	643.071	656.638	660.096	649.871	625.22	588.895	544.41	496.924	451.235	408.858	370.62	337.161	305.864	275.705	247.55	221.178	196.23	173.784	153.97	135.422	117.304	99.1531	81.4183	64.3374	48.1772	33.9598	22.3925	12.1706	0	0	0	0	0	0	0	0
speE	535.507	603.487	666.144	624.781	595.017	574.085	553.276	540.073	527.372	511.459	493.903	475.871	459.355	443.812	427.717	413.542	400.862	384.909	367.384	349.348	327.437	302.271	277.248	252.242	227.961	207.491	190.483	175.825	163.844	152.873	140.876	128.422	115.247	100.086	84.5928	69.6459	54.8032	41.0015	28.7885	17.9863	8.73557	0	0	0	0	0	0	0	0
gcvP	226.73	170.185	149.35	102.101	94.6032	100.01	119.623	142.756	153.677	154.611	152.91	147.813	143.492	144.26	149.086	155.301	160.546	161.681	158.245	151.074	140.823	130.55	122.232	114.684	107.673	101.383	93.6916	83.9649	74.1395	64.7919	55.7953	48.7444	44.1984	40.7174	37.6143	35.0508	32.2165	28.3567	24.3792	20.9114	18.0861	15.4891	13.1629	11.2068	8.77861	5.95664	3.90799	3.36618	3.26579
yfdV	0	0	0	15.8077	47.6695	79.275	105.565	127.828	147.988	164.874	178.368	193.025	209.52	225.415	242.151	259.438	273.481	282.59	286.57	282.743	271.605	256.176	237.38	216.593	197.536	180.551	165.072	151.879	140.388	128.883	117.502	105.636	93.1435	81.1558	70.6217	61.9325	55.7814	51.0601	46.3478	40.4323	31.7263	21.1565	10.7441	0	0	0	0	0	0
b2639	32.5032	88.931	115.613	127.938	135.949	132.863	130.13	132.662	139.66	150.883	162.8	175.093	187.285	196.166	200.973	202.553	198.086	187.599	174.351	158.6	141.046	125.375	112.036	99.8183	89.9378	81.6412	72.8245	64.0964	56.5198	49.0454	41.9106	36.6385	32.7186	28.5967	24.7231	21.5502	17.7156	13.1854	9.53294	6.6749	4.4888	3.7846	4.08682	3.94628	3.0653	0	0	0	0
ydjN	358.928	515.579	644.531	688.901	698.563	672.269	615.425	545.675	471.22	402.787	349.434	312.935	289.376	273.047	258.564	242.796	223.527	201.425	178.576	155.79	134.067	114.951	98.6487	83.9862	71.4309	60.2849	48.7516	37.0753	26.1051	15.8176	6.58936	0	0	0	0	0	0	0	0	0	0	0	0	0	0	0	0	0	0
pyrH	0	28.1628	58.5551	88.0228	113.793	127.864	135.022	144.537	158.085	173.626	190.04	204.63	214.161	217.192	214.475	208.173	198.372	185.796	172.984	160.011	146.238	132.798	120.356	108.394	97.1629	86.4286	76.5235	67.6692	59.2125	50.8682	43.2989	36.5013	29.8565	23.8226	19.3494	16.2748	13.3575	10.2178	7.39754	3.96133	0	0	0	0	0	0	0	0	0
yafS	81.2248	105.033	123.798	123.162	122.985	125.527	124.723	126.329	132.765	140.094	146.037	153.831	163.94	171.817	176.888	180.891	181.124	175.52	166.357	154.753	141.516	127.974	115.085	103.205	92.3484	81.7232	71.7971	63.6112	56.5423	49.7376	43.2889	37.0804	30.5135	23.907	18.6863	15.4751	13.867	13.3834	13.7471	13.9799	13.5349	12.5063	11.0026	9.13602	6.88483	4.61001	0	0	0
ybjJ	193.006	204.194	225.449	206.087	194.126	180.833	176.811	176.841	173.49	172.945	177.037	180.452	183.266	185.89	186.598	184.236	178.26	168.558	156.093	140.471	122.007	103.557	86.405	70.2187	56.1422	45.3423	36.9909	29.9293	24.4253	20.5507	17.149	13.1457	9.64332	6.89639	4.02301	0	0	0	0	0	0	0	0	0	0	0	0	0	0
ykgJ	0	0	0	30.7652	72.1152	103.367	119.639	133.476	148.439	157.179	160.796	162.915	160.02	152.996	147.929	145.78	144.895	144.094	143.045	140.436	134.967	127.014	118.574	109.129	98.6506	88.7908	79.7826	70.7632	62.549	55.1545	47.1863	39.7405	33.9114	29.1074	25.6469	24.3128	23.1367	20.8195	17.9684	14.0974	8.93244	4.19144	0	0	0	0	0	0	0
speB	324.365	316.44	325.627	255.278	187.621	141.964	110.454	93.1504	92.2481	100.093	108.265	116.089	121.961	123.556	123.518	124.781	125.765	125.511	126.328	126.352	121.66	114.516	106.94	97.419	87.3153	80.0962	74.8978	70.1116	66.36	62.3833	57.0405	51.2035	45.624	40.3963	37.1258	35.2431	33.2836	31.5172	29.572	26.2276	22.5092	19.5369	16.5495	13.428	10.4042	7.09826	3.39765	0	0
yfdU	120.087	105.472	112.726	96.5548	97.3208	98.7941	98.0493	94.9236	90.7749	88.0687	86.7632	88.2426	95.8365	104.549	111.773	119.571	124.912	124.349	121.468	117.01	109.487	101.052	93.232	84.6634	76.0768	68.9388	62.88	57.5187	54.076	51.8134	48.7607	45.1988	41.4842	36.1469	29.9972	25.4653	22.237	19.6506	18.571	18.583	17.9595	16.1816	14.1318	12.3597	10.031	7.73393	7.30612	7.98228	7.94247
luxS	267.513	180.193	156.417	79.0934	52.3867	50.7854	64.0909	79.5849	90.8976	96.2661	98.0896	98.7764	99.9127	101.406	103.466	104.713	104.249	101.525	97.2502	91.9022	85.7785	79.8135	74.3838	69.5968	65.3667	61.3242	57.1144	52.6465	47.7355	42.5441	37.8421	33.823	30.6411	28.3578	26.804	25.5933	24.1078	21.7394	18.8617	15.9425	12.9881	10.622	9.62507	9.30302	8.85956	8.73984	8.99755	9.17525	9.65109
asr	175.452	126.109	110.71	57.2681	32.7965	23.3075	30.4956	46.1529	60.6385	72.7827	83.0085	88.449	90.3778	91.1424	89.763	87.9741	85.7664	82.0408	78.1712	74.5563	69.7548	65.1281	60.9613	55.5962	49.4755	44.2668	39.7514	35.5013	32.1689	29.5216	26.0811	21.4237	16.677	12.515	9.48632	8.40313	9.47853	11.5852	13.781	15.4921	16.2972	15.7383	14.2822	12.3437	9.90108	7.79342	6.94762	7.13254	8.19808
psiF	15.9933	0	0	3.83234	24.9711	46.5685	64.8862	75.5477	79.2738	83.9943	92.2973	101.255	111.719	121.245	125.91	127.101	125.483	121.286	117.792	115.235	111.053	106.747	102.462	95.8449	88.1755	81.1996	74.1636	67.2635	61.082	54.9564	49.508	44.7837	40.1877	36.9741	35.2929	33.38	31.299	29.6274	26.9464	23.314	20.0332	17.0692	14.1784	11.987	10.3996	9.11524	8.12674	7.53425	7.44164
dpiB	194.043	129.094	116.238	64.0908	55.0649	61.6103	71.7627	81.9587	89.3137	90.8289	90.2173	91.3183	95.5102	102.568	110.314	116.955	121.715	121.845	116.738	108.035	97.3842	85.8718	74.7346	64.6045	56.5688	50.3186	44.5836	39.8283	36.7165	33.8335	30.9549	29.1706	27.3943	24.9072	23.0502	21.3985	18.9949	17.3721	16.5911	15.1095	13.835	13.5866	12.9873	12.0675	11.6779	11.6086	11.6753	12.0815	12.3474
insA_7	93.802	108.387	128.186	134.324	143.88	163.848	190.32	214.486	236.264	253.387	261.021	262.254	263.572	262.713	260.938	260.597	258.228	249.967	237.476	221.201	200.704	179.471	159.54	141.447	125.601	111.325	97.3278	84.3628	71.8287	59.0162	47.9568	39.254	31.8103	25.9983	22.0397	18.0577	13.6575	9.5624	5.18858	0	0	0	0	0	0	0	0	0	0
rnk	350.815	336.767	321.604	233.813	241.259	251.84	262.833	287.719	309.497	317.948	327.912	340.734	346.868	347.657	347.291	343.21	332.43	317.683	301.521	283.385	264.031	245.744	227.132	207.293	187.942	169.381	151.298	135.192	122.073	110.215	98.5471	88.0069	78.914	69.5938	60.5723	53.6291	47.4501	39.7375	31.6844	23.9396	15.9769	7.70389	0	0	0	0	0	0	0
phnL	0	19.6652	48.9228	68.8862	85.4086	90.8625	79.1665	64.9409	56.2	48.3069	45.2817	49.7866	56.5637	62.7835	69.6899	76.8389	81.35	82.9347	83.143	82.3497	80.7943	78.5059	75.2368	71.3843	65.9929	57.9247	49.3151	42.5884	36.6276	31.8272	29.5519	28.4538	26.3363	24.0675	22.496	20.9698	19.4375	18.3333	17.382	15.8838	13.9671	12.1175	10.836	9.53658	8.15736	7.50915	7.57873	7.95019	9.36288
fryB	0	0	0	0	0	21.8572	43.1277	61.891	78.2624	89.9789	94.7639	96.2617	95.6258	92.2437	89.8825	91.453	93.8987	95.3791	96.4309	95.1811	89.751	81.8477	73.7166	65.4797	58.2106	52.8117	48.9999	45.7413	42.8832	40.0284	37.2681	34.5809	32.1801	30.0801	28.0588	26.1714	24.459	22.3022	19.9627	18.0357	15.827	13.4021	11.8517	10.7897	9.57445	9.51542	10.7288	11.877	13.0695
recX	0	0	0	0	0	0	14.1345	45.1942	65.0314	78.9272	86.7991	88.8472	90.9324	93.3466	94.2488	97.1133	99.991	99.283	97.4423	95.1125	90.2667	85.7675	82.8738	78.7655	73.8719	69.6453	64.453	57.5886	51.3028	45.8849	40.2677	35.0077	31.5888	29.2186	26.9753	25.7992	25.7102	24.9835	23.823	23.4236	23.0448	21.9872	20.9953	19.5519	16.448	12.7552	10.2453	9.0279	9.31062
ydgI	227.545	245.907	264.072	223.577	189.551	169.528	162.732	167.921	174.563	178.703	180.367	179.539	177.409	176.115	174.109	170.711	164.859	156.913	147.793	138.705	130.49	123.724	117.136	109.901	101.867	91.3548	79.1203	67.4055	55.9163	44.6639	36.6075	31.2837	27.0511	25.0089	25.2106	25.4523	25.324	24.7602	22.8015	19.2645	14.8326	10.3562	6.86838	4.88218	4.1725	4.28127	4.17615	3.28662	0
glnK	148.475	120.731	120.557	90.7341	88.5877	91.4666	103.896	113.98	113.664	108.209	100.266	90.7567	85.1652	85.2192	88.9777	95.7158	101.979	103.621	101.112	95.4662	86.3193	76.5857	68.9545	62.4952	56.6884	52.4239	48.7319	44.6186	40.8545	37.2424	33.1493	29.278	25.4076	21.1883	17.7505	15.1689	12.6089	10.7267	9.85828	9.01829	8.5435	8.55177	8.57209	8.28105	7.93416	7.13076	5.94247	4.89926	4.20004
ydgH	154.455	195.935	227.547	225.875	215.238	215.096	216.503	220.88	226.742	229.459	227.947	224.99	221.643	220.879	223.258	224.774	224.584	222.805	216.7	206.383	195.441	183.939	171.905	160.871	150.717	140.462	130.621	121.285	112.162	103.145	94.0326	84.7895	74.8535	64.2725	53.7942	44.2702	36.5247	30.4985	26.1744	23.9474	22.0953	18.3626	13.9301	9.80539	3.48035	0	0	0	0
citC	14.2745	23.4996	48.5311	73.3731	99.3266	120.624	128.812	123.052	112.042	102.11	94.4585	92.4398	98.6051	108.52	118.5	127.34	131.643	129.171	121.942	111.141	97.4947	83.8176	71.9982	61.8078	53.4672	47.5872	43.727	40.75	37.6755	34.1927	30.15	25.2772	20.3012	16.8406	15.2422	14.5182	14.6485	15.2837	15.3536	14.8037	14.4404	13.9527	13.4767	13.5348	12.9584	11.4862	10.3448	9.31753	7.34385
mgsA	13.2778	141.8	244.2	393	447.812	368.182	312.451	274.469	237.455	205.59	185.533	170.868	162.105	160.446	162.771	163.979	162.26	158.196	151.358	141.287	129.987	120.57	111.839	102.87	94.5122	86.8297	78.1925	68.9642	60.6534	53.4247	46.3616	40.0114	34.9617	30.1714	25.4449	21.6535	18.5071	15.734	14.1571	13.3333	12.8068	12.414	11.2679	8.8666	5.54416	0	0	0	0
nrdG	0	16.7485	39.7769	65.6642	98.7172	119.47	126.66	137.21	145.461	149.508	159.324	170.241	178.484	185.265	189.542	190.875	190.562	187.75	185.086	182.831	178.205	172.531	166.607	157.493	146.187	135.595	124.224	112.032	101.566	92.2628	82.4925	74.0337	67.5358	61.532	56.466	53.1118	49.6163	44.6614	39.496	34.1847	28.4333	23.7951	21.1583	18.1679	14.0725	9.74835	4.60917	0	0
ucpA	80.1547	104.302	148.95	172.899	201.331	205.253	189.98	164.414	140.176	125.588	122.833	127.402	133.732	135.675	133.353	129.199	123.604	118.429	116.471	115.82	113.21	109.141	104.026	96.7058	87.1881	77.4196	68.3306	59.0752	49.9347	42.2787	35.8865	30.4238	26.8607	25.1429	24.7019	25.512	26.8569	26.99	25.7426	23.4049	19.8076	15.0339	11.2	9.26597	8.14573	7.91045	9.08683	10.0018	9.187
rhsA	0	0	0	0	0	0	0	0	5.37708	18.4958	35.4128	50.581	64.5	75.2308	80.6964	81.9919	81.3839	79.2299	76.8361	75.4196	73.9349	72.974	72.5479	70.8716	67.228	63.5301	59.5651	55.1837	51.2526	47.3321	42.6571	38.131	34.1086	30.9961	29.7416	29.9928	30.5607	30.5893	29.6313	27.5341	24.8732	22.207	20.5468	19.2436	17.5858	16.0875	14.7254	12.8105	11.6404
ydiM	0	0	0	20.5803	49.4231	69.9285	79.215	81.011	80.759	81.2596	78.9719	74.2124	73.7208	75.4988	76.527	80.3306	87.3499	92.1902	94.6301	96.4754	96.5475	94.9165	92.1007	88.1408	82.3963	74.2098	63.892	53.5677	44.4775	37.8769	34.2605	32.8804	33.1689	33.7592	32.9125	31.3369	29.9948	27.1356	23.2081	19.6234	15.7394	10.9712	6.88004	3.97512	0	0	0	0	0
gcl	0	0	0	0	0	18.6699	34.4071	50.4441	65.3775	76.6679	83.0178	86.6608	89.8008	91.3795	91.5496	91.6114	90.7565	87.8771	84.774	81.9894	79.0859	76.3829	73.2108	69.2812	64.6758	58.5691	51.7017	45.9259	40.7281	35.5409	31.8306	29.4534	26.8823	24.3784	22.858	21.5493	19.7535	17.5866	15.3754	13.2772	11.3086	9.59409	9.2725	10.1598	10.7228	11.1525	12.2022	12.7992	12.5413
yegE	68.7245	124.36	171.153	211.471	242.05	264.296	283.271	298.263	309.82	323.663	336.55	346.234	355.059	360.874	362.193	360.953	355.568	343.173	326.028	304.006	276.81	248.537	221.999	195.993	172.549	153.382	136.089	120.165	106.811	94.9836	83.0532	71.639	60.8893	50.7681	40.8379	31.6213	23.9859	16.9954	9.92833	4.28113	0	0	0	0	0	0	0	0	0
pntA	47.8171	110.031	143.132	169.279	193.15	202.934	209.036	218.664	227.333	235.606	247.133	259.398	270.734	279.715	286.077	289.473	288.659	282.375	272.301	259.123	241.465	221.285	202.349	184.841	168.023	153.809	142.549	131.002	119.265	108.034	95.7512	82.621	70.9937	59.7842	49.5146	42.5266	37.091	31.0993	26.4654	22.8038	17.204	11.2143	6.7439	0	0	0	0	0	0
gadB	0	0	0	0	221.361	345.852	397.537	489.415	647.471	877.545	1178.31	1551.12	1975.96	2418.41	2853.14	3265.85	3630.1	3927.55	4162.84	4329.09	4408.75	4409.21	4343.97	4211.67	4032.94	3835.61	3628.75	3421.37	3228.49	3045.05	2858.96	2663.78	2454.27	2231.81	2001.12	1767.56	1544.62	1336.49	1130.94	926.561	734.034	540.462	355.59	191.517	38.3032	0	0	0	0
yfbS	0	0	5.98162	25.7647	52.1124	72.588	88.2208	102.14	109.344	110.926	110.505	108.794	105.392	100.935	97.2787	96.6189	96.8564	96.1573	95.7961	94.3495	90.1873	85.5963	81.1646	75.1064	68.3762	61.8553	54.682	47.5987	42.3335	38.2404	34.6792	31.5058	28.286	24.5268	21.2365	19.344	18.9259	19.0841	19.3028	18.9169	17.0077	13.7739	10.699	8.1525	5.90382	4.81576	4.68892	4.43357	4.0314
eutN	84.0463	82.384	88.4601	72.3867	59.4866	55.7881	55.8956	57.9841	62.2123	67.1725	70.5472	70.672	71.3469	74.3347	77.6887	80.7833	85.4162	89.2917	89.6935	87.6862	84.1308	78.5819	72.16	66.6491	61.9548	57.9578	54.4309	50.2655	45.2129	39.7453	33.9152	28.2416	24.7329	23.3045	22.5232	22.3264	22.6863	21.5392	18.6439	16.0074	13.8699	11.4865	9.95924	9.55376	8.76367	7.59033	7.3194	7.46706	7.74527
ygcU	175.415	90.8381	74.838	21.9329	40.7133	58.8891	77.0178	92.1187	97.1316	95.1154	93.4628	92.6525	92.9929	94.9893	99.0929	103.906	106.885	107.231	105.151	100.363	94.0162	88.1629	83.8174	80.5353	77.7823	74.9086	71.2034	65.7851	59.4523	52.9446	45.8542	38.8902	33.3838	28.9221	25.3182	23.9429	23.6325	22.3436	20.5223	18.9769	16.6893	14.5765	14.0955	14.4507	14.104	13.3931	12.0092	9.75278	7.21508
ydiF	0	0	0	0	0	14.2285	18.7394	18.9545	19.7934	22.3427	26.4374	33.2422	42.1133	50.4087	56.4465	60.2362	62.0245	62.3275	60.9837	59.7377	59.0719	57.1696	54.1489	50.9639	46.972	42.2367	38.9648	37.5521	36.7654	36.0046	35.5825	34.1059	30.0615	24.9644	20.5037	15.7336	11.081	9.04579	9.07295	9.15165	9.81313	10.988	10.5805	8.39987	5.91876	3.37434	0	0	0
b4285	0	0	0	0	7.27273	17.3123	26.714	39.8386	58.0708	76.7378	90.9839	100.84	106.702	106.493	103.227	100.579	97.8934	94.9162	93.3137	92.1463	89.444	85.3746	80.3411	73.3089	64.8306	56.2746	48.409	41.2265	35.6414	31.5923	28.3088	25.707	23.8879	22.5452	21.8706	22.0968	22.3169	22.2739	21.5846	19.6601	16.9942	14.5454	12.0528	9.89721	8.34448	6.63179	4.85844	3.6569	0
yfeN	0	16.4469	33.5048	52.4275	68.9996	78.9954	84.1272	90.7987	98.5051	106.407	114.497	119.855	120.499	118.229	116.416	115.157	114.825	114.634	113.143	108.572	101.706	93.5969	85.1597	77.1995	70.6881	65.312	60.1406	55.3505	51.0365	46.0516	40.1041	34.3302	28.6877	22.977	18.3581	15.9328	15.1013	14.9137	15.5521	17.1436	18.1404	17.5629	16.7678	15.7354	13.063	9.96501	8.31854	7.25658	6.09904
udk	183.409	176.296	193.813	162.77	147.243	142.463	144.646	148.178	154.482	162.639	168.055	170.341	172.15	172.322	169.211	164.635	158.882	150.401	139.287	126.647	113.473	101.101	89.6309	79.6802	72.4753	66.9509	61.5013	57.1961	53.7178	48.3004	40.9584	33.5443	25.7887	17.6585	11.8026	9.66716	9.2296	8.74962	8.95588	8.76169	6.78481	4.30744	3.26353	0	0	3.24212	4.3869	5.249	5.82131
hdhA	0	0	5.7385	16.9135	35.8448	58.7376	83.3307	103.568	119.374	130.622	133.812	131.602	126.851	120.117	113.37	111.559	113.204	116.814	122.752	127.634	128.017	125.392	120.265	111.674	102.605	95.6375	89.5302	83.8609	80.057	76.0742	69.4616	61.9759	54.8415	47.1566	40.3831	36.3698	33.8387	31.6036	29.8321	28.1775	26.1066	23.2191	19.8685	16.3977	12.321	7.68155	4.03072	0	0
ubiX	123.694	253.87	342.622	404.909	446.413	459.57	448.136	431.859	410.937	385.435	362.14	343.884	327.668	312.861	299.494	288.163	275.312	258.681	241.214	224.239	205.659	187.222	171.367	156.173	140.774	125.977	112.54	100.306	88.931	78.2649	68.9919	60.4018	52.1506	45.3769	40.4165	36.5992	33.1348	28.8035	23.4997	17.5152	10.4149	0	0	0	0	0	0	0	0
U139	12.226	0	0	7.53504	30.4413	58.7559	79.6967	91.0386	93.9537	88.9971	81.8775	76.0529	73.3112	72.7505	72.4908	71.7506	70.6412	69.9251	70.1061	71.4593	73.2972	75.4028	76.3293	75.0521	71.6875	67.1383	61.8427	56.2016	50.8234	45.6651	40.4147	35.1435	30.6461	27.231	25.121	24.5448	25.1176	25.6478	25.4052	24.475	22.4036	19.2135	16.1223	13.7657	11.4172	9.94703	9.88581	9.70929	9.12308
ygdL	0	0	0	6.88061	40.1465	70.8468	92.6964	112.128	121.691	119.976	114.966	110.089	105.536	101.689	99.7494	100.448	101.987	102.476	103.698	105.266	105.26	103.787	101.271	96.0729	89.1593	82.1453	75.127	68.7338	64.3396	60.4715	55.9908	52.2865	48.7181	44.4355	41.0244	39.2383	37.3022	35.0739	33.0721	30.8317	27.5428	23.4074	19.5204	16.0605	12.2355	9.04627	7.88055	7.35654	6.71878
ydiS	0	0	9.07137	23.0409	38.9134	48.0943	52.2718	57.4344	58.746	56.6577	56.9623	56.8345	55.0861	55.0781	57.4842	59.7301	62.6988	66.4227	69.1666	69.4297	68.0167	65.6572	61.6622	56.2563	50.8973	45.7241	39.5878	33.3869	28.5061	24.7307	21.0629	18.2005	16.9421	16.0637	14.6543	13.9106	13.8212	12.4671	10.024	7.72418	5.57949	3.73899	3.04162	3.41025	4.25945	4.55777	3.9164	0	0
wrbA	20.7014	0	0	0	0	33.8737	72.383	109.6	147.875	183.16	218.025	253.424	286.887	318.985	353.421	389.38	422.912	452.509	477.34	493.139	497.3	493.446	483.138	465.528	443.326	419.924	394.723	368.653	344.147	321.739	301.443	283.244	266.763	251.462	235.872	218.391	199.366	178.008	154.03	129.426	105.916	83.35	62.9694	44.752	28.8802	14.5999	0	0	0
yqgA	151.649	162.117	162.806	130.122	95.5506	72.1022	64.4606	72.1918	83.332	95.4361	106.347	109.172	106.988	106.629	106.703	106.807	109.272	111.751	110.672	106.79	101.669	95.6969	89.4788	83.7558	78.1332	71.8344	65.1133	57.7122	49.833	42.9501	36.8836	30.9281	26.4339	24.1488	22.5341	22.4723	24.3322	26.0205	26.7228	27.1759	26.3404	23.6934	20.8916	18.1316	14.7359	11.2076	8.61092	6.55614	4.58591
xapA	162.675	112.737	96.3098	46.2564	27.5901	20.2903	27.4336	45.4913	62.9304	75.5594	85.0186	90.206	90.721	90.4757	92.0821	96.0568	100.122	102.165	103.419	102.967	98.9292	93.7675	89.3071	84.0204	78.1832	73.1264	67.7973	61.2569	54.7841	48.0739	41.013	35.2235	30.7679	26.6618	24.4252	23.9326	22.8456	21.7117	21.7003	21.3516	20.4258	20.2558	20.6461	20.3612	18.9741	17.0567	15.012	12.5568	10.4312
pdxY	59.8224	66.1942	67.4634	68.0816	79.897	91.4621	104.84	121.828	132.369	134.537	133.162	130.395	127.056	125.07	127.357	132.628	137.026	139.254	139.035	135.219	128.659	121.263	113.144	104.574	96.1331	87.3857	78.9195	71.5099	65.1376	59.4254	54.1734	48.7807	43.1988	37.3659	31.8471	27.5552	24.3155	21.1293	18.1329	15.4426	11.9377	7.98709	4.91556	0	0	0	0	0	0
usg	18.985	13.3694	17.8002	11.8998	22.7705	33.2712	38.1982	46.7142	59.4356	71.7097	84.2333	97.4892	108.676	116.257	119.73	120.739	118.974	114.813	110.597	106.517	101.531	96.6897	91.4272	83.6978	74.7515	65.6821	56.3906	48.2801	43.091	40.0223	38.4614	38.4327	38.9195	38.4973	37.0032	34.6903	31.0812	26.519	22.5962	19.7633	17.5277	16.1951	15.5884	14.3184	12.1322	10.1838	8.63851	7.57566	7.57249
der	17.8001	37.5748	51.829	50.136	55.6336	66.4107	66.6257	67.477	74.0082	74.8751	71.1953	70.1355	69.765	69.0058	70.81	75.6919	80.1799	84.2737	88.7868	90.5874	88.2729	84.586	80.1318	73.696	67.364	62.7525	58.4729	53.2887	48.2913	43.6157	38.6883	34.5497	32.4639	31.9978	32.796	34.3684	35.3654	34.9358	33.1016	29.5097	24.9003	20.3859	16.5477	13.3613	10.8176	9.03963	7.9912	7.08191	6.29727
yqfA	334.645	216.602	199.038	111.648	89.2738	83.5803	85.7579	88.3261	91.2211	91.4652	92.6675	93.3027	92.3212	91.4922	91.9323	95.5974	104.63	117.891	134.961	154.681	173.83	191.383	206.583	216.365	220.985	222.427	220.129	214.223	207.772	201.174	193.248	185.323	178.193	170.307	161.535	152.168	141.197	128.386	114.982	102.031	90.6706	80.8727	72.8669	65.974	57.582	46.9449	35.0369	22.9448	10.7949
yncC	219.482	194.733	183.891	135.098	117.849	120.641	135.465	162.604	186.676	197.376	200.316	200.143	195.216	187.286	183.557	185.278	187.071	190.33	197.371	202.392	202.301	201.781	199.59	192.048	182.028	171.663	158.371	142.724	127.416	112.682	98.3995	85.6768	75.8379	68.1232	61.9063	57.3704	54.0075	49.4593	43.6825	37.2089	29.4302	20.9768	13.9055	8.52029	3.77702	0	0	0	0
appA	198.064	135.1	122.926	63.4525	46.2649	48.7475	61.3207	80.738	99.0003	110.535	119.371	124.745	125.124	124.47	124.077	122.591	120.522	117.596	112.666	106.603	99.7608	92.1623	84.3335	77.5213	70.7819	63.2529	56.4844	50.524	43.7926	37.3322	32.9299	29.1615	26	24.7606	24.4156	23.4521	22.0681	19.8723	16.489	13.2365	10.6803	8.72659	7.96406	7.82061	6.83066	5.48941	4.61045	3.45497	0
yghU	10.5733	0	0	10.7426	35.9899	58.9829	75.82	85.3431	84.7825	81.1317	77.6494	75.9494	79.7436	87.1373	94.5133	102.297	108.809	111.49	111.366	108.348	102.219	95.2414	88.4906	81.2743	75.5479	72.1769	68.7398	64.3735	60.253	54.8026	46.8956	39.0257	32.8756	27.4049	22.9294	20.4289	18.4831	15.4477	11.9381	9.13005	6.80727	4.83963	4.11503	4.44064	4.16763	3.13938	0	0	0
speC	144.395	111.421	107.756	78.2799	79.8177	89.4479	100.798	113.463	121.129	124.031	127.092	131.436	135.706	139.688	142.452	143.788	143.626	140.715	136.218	131.103	124.202	116.44	109.038	101.12	92.7351	84.65	76.3712	68.2181	61.2256	54.7796	48.8098	44.1171	40.0733	36.0488	33.4012	32.0496	30.2349	27.7374	25.4376	22.5759	18.7139	15.4232	14.0424	12.6499	10.0525	7.83356	5.85972	3.33237	0
Empty	0	0	0	0	0	0	0	0	0	0	0	0	0	0	0	0	0	0	0	0	0	0	0	0	0	0	0	0	0	0	0	0	0	0	0	0	0	0	0	0	0	0	0	0	0	0	0	0	0
yfcU	0	0	0	0	0	19.0544	48.8141	71.4081	87.5416	95.5587	97.206	96.0172	91.2468	84.6176	80.2198	78.3871	77.9413	78.798	81.851	84.8736	86.4359	86.3836	84.0459	78.4573	70.6245	61.778	53.5082	46.5934	40.9859	36.7447	33.6277	30.8274	28.3968	26.8714	26.505	26.9844	27.083	26.4306	25.4783	23.6349	20.9791	18.8726	17.6448	16.4249	14.758	12.9071	11.3178	9.87443	8.29567
yfgA	37.5874	160.377	242.627	318.149	373.183	385.334	373.453	360.401	346.365	335.24	332.78	335.813	337.564	335.2	331.985	330.733	328.793	325.648	323.949	320.322	310.239	295.287	277.43	256.862	234.484	213.577	195.988	179.569	163.446	149.551	136.324	121.503	107.757	95.7624	83.7735	72.7917	63.5386	53.9745	43.4587	32.8159	22.8365	13.9385	7.00062	0	0	0	0	0	0
ygfF	0	0	0	0	0	0	36.011	54.9862	69.3596	83.4869	89.4455	92.8565	100.238	104.61	105.203	108.117	110.475	110.199	109.624	108.46	104.495	98.9785	92.2517	84.7177	76.6387	68.3106	60.7638	54.5394	49.199	44.8012	41.3476	37.8305	34.4083	30.9119	27.8926	26.0452	25.1214	24.2835	23.6797	22.6913	20.791	18.2617	15.6703	13.6569	11.9862	10.3541	9.74258	10.1084	9.9871
tam	0	0	0	14.0248	34.3856	55.4838	77.61	98.6739	122.512	151.097	176.045	194.467	209.819	217.667	217.547	216.527	215.466	211.057	206.459	200.547	189.51	174.797	158.938	140.78	121.711	104.984	91.1512	79.9717	72.1041	67.3664	63.3662	58.8528	54.0198	48.3501	41.9825	36.6456	32.0507	26.7632	21.8765	17.0601	11.6335	6.78432	3.54817	0	0	0	0	0	0
phoH	333.53	214.661	199.627	124.077	150.309	198.129	255.415	310.735	348.256	363.087	370.08	372.307	369.615	365.976	365.955	366.471	363.912	358.526	349.918	334.475	312.849	289.19	263.994	237.968	214.259	194.171	176.49	160.43	145.869	131.643	116.691	101.818	88.838	78.702	72.1645	69.4508	68.7871	67.7916	64.6919	58.7966	50.1474	39.496	28.2355	18.1261	9.03067	0	0	0	0
pldA	115.969	112.34	104.214	81.2771	67.2482	61.1727	72.7994	97.0978	115.507	130.659	145.326	150.005	148.683	147.726	144.17	137.584	132.6	127.718	121.465	115.272	109.088	102.817	97.1934	91.5896	86.0322	80.883	74.2409	65.2375	56.1139	47.4832	38.6488	31.5804	28.4285	27.1886	26.4019	27.4696	29.3347	28.828	26.6379	24.0674	19.7951	14.3835	10.3549	7.52792	5.18699	4.22793	4.61864	5.13233	5.71881
gssA	208.101	193.592	197.536	149.34	128.955	116.381	101.555	100.084	108.608	114.512	121.514	130.1	135.742	137.057	135.541	133.817	132.536	130.045	127.641	126.488	123.418	118.066	112.833	106.936	99.5113	93.1558	87.9378	82.2228	76.2037	70.0169	62.5351	54.7277	47.6389	41.5562	37.3285	34.8234	32.7367	30.7743	29.3567	27.4537	25.34	23.4924	21.3604	17.8618	13.4409	9.00051	4.98057	0	0
yigI	0	0	0	0	0	14.2823	11.6041	4.62464	0	0	0	0	0	0	4.42113	10.1348	15.5698	21.7746	27.5026	31.7991	35.5218	38.3228	39.8427	40.7487	40.6168	39.1833	37.113	34.8588	31.9789	29.1794	27.2983	25.8642	24.3416	23.426	22.5519	21.0171	19.8023	19.0211	17.8251	16.8382	16.3407	15.3168	14.1005	13.136	12.1621	11.032	10.1424	9.75964	9.82661
menG	49.6404	191.986	270.482	315.267	340.879	336.712	317.602	297.619	282.347	271.701	260.342	247.374	234.219	222.649	212.248	204.076	198.91	194.527	188.73	181.789	173.185	162.184	149.884	136.688	122.593	108.901	96.6877	85.487	75.718	67.4169	59.0033	49.8429	40.887	30.9476	20.3407	11.0536	0	0	0	0	0	0	0	0	0	0	0	0	0
ybgD	0	0	0	0	0	0	0	0	0	0	0	0	0	7.42551	12.0195	14.7627	16.786	17.1326	15.3593	14.3073	14.717	15.2093	15.59	16.0315	16.0869	15.7253	15.3216	15.6295	16.3967	16.5144	15.8875	15.5366	14.5108	12.5134	11.5097	11.7529	12.0923	12.738	13.8485	14.0309	13.272	12.0985	10.6217	9.38007	9.06825	9.56684	10.1726	10.9451	11.3713
ycgE	0	0	0	0	24.6507	90.7607	144.59	184.552	211.92	229.31	241.761	252.03	262.804	275.394	290.688	308.421	324.407	337.828	348.364	353.085	349.32	339.209	324.683	304.538	280.828	257.474	235.012	212.8	193.709	178.265	164.568	152.643	142.298	131.684	119.851	107.13	93.3567	78.9158	64.3049	50.2914	36.3623	23.153	11.358	0	0	0	0	0	0
csgC	0	0	0	0	0	19.5822	29.4661	35.7161	42.1504	49.402	56.6406	64.6765	72.3914	78.1031	81.8562	83.8398	83.3317	81.1119	77.9131	72.9731	66.4953	59.9688	54.2477	49.2206	45.3953	43.1087	41.8092	40.2553	38.0701	35.7765	33.6472	30.8737	28.0846	26.2446	24.1504	20.9726	18.519	16.798	14.2802	12.2651	12.0595	12.099	11.9332	12.8696	14.2115	14.477	14.03	13.3866	12.4394
entF	0	0	0	0	0	0	0	0	0	0	0	0	0	0	0	0	0	6.79679	12.3002	17.2435	22.0141	25.2571	25.6864	24.9219	24.3733	23.1776	21.7087	20.8375	20.1078	18.9147	18.1942	18.3524	18.6119	18.6459	18.528	18.2469	17.254	16.0579	15.3392	15.3623	15.692	15.8994	15.8029	15.3805	14.4608	13.4383	12.758	12.3677	12.3237
moaA	458.972	570.683	610.609	499.027	433.761	413.469	422.793	439.184	453.111	461.497	462.139	454.849	444.561	433.072	420.945	409.976	400.251	391.043	383.575	375.823	365.212	351.418	334.168	310.921	284.625	258.755	233.36	209.322	189.893	173.157	155.994	139.227	122.971	105.043	85.5945	66.6361	47.6069	28.7982	11.5897	0	0	0	0	0	0	0	0	0	0
lacZ	25.1232	30.6597	35.6993	28.9643	17.2415	9.07518	3.66808	0	3.3069	12.7571	23.1214	31.9532	40.7804	48.944	53.2295	55.2578	56.1084	54.6136	51.028	46.135	40.7036	35.1171	29.7692	24.6378	20.7432	18.4553	17.4205	17.779	19.3954	21.1292	21.5384	20.6377	18.7969	16.2383	13.5433	11.9519	11.8354	12.3239	12.6437	12.9377	12.995	11.8569	10.1964	8.99765	7.87992	6.80176	7.00298	8.19665	10.0052
rhtB	0	0	0	0	0	0	0	0	0	0	0	0	0	0	0	0	3.64743	10.9071	19.1583	28.3895	38.5993	47.0298	52.691	56.2548	57.5728	57.1149	55.6572	54.0009	52.9854	52.5523	51.8111	50.3685	47.9768	44.7318	40.7023	36.6667	33.0585	29.575	25.5708	22.2139	19.4048	16.3359	14.1136	12.9853	11.305	9.24292	7.51246	5.34458	3.58407
cobU	0	43.1816	84.8528	98.4852	94.4324	90.4547	79.6656	62.6566	56.2469	59.2579	58.9025	55.2475	53.6967	51.592	46.8074	42.7901	40.4236	36.6725	31.3745	25.4551	18.5833	11.8207	6.09229	0	0	0	0	0	0	0	0	0	0	0	0	0	0	0	0	0	0	0	0	0	0	0	0	0	0
ybhC	72.7778	292.567	399.338	428.479	431.487	399.788	355.329	304.657	256.843	222.95	201.666	192.052	191.795	193.111	191.413	187.363	179.098	166.803	154.87	142.893	129.546	116.793	105.771	94.9643	85.4193	78.3845	72.5931	66.3502	60.29	54.8643	48.7203	42.0019	36.3566	31.7111	26.4858	21.0773	16.532	12.0397	7.02875	0	0	0	0	0	0	0	0	0	0
ykgE	0	0	0	0	0	0	0	0	0	0	0	0	0	0	0	0	0	0	0	0	0	0	4.53972	7.52749	10.9693	14.3228	17.2491	19.1092	19.437	19.1615	18.2452	16.1699	13.7667	11.8827	9.79265	7.56644	6.86866	8.02973	9.41969	11.5104	14.4895	16.1553	15.8729	15.3007	13.8569	11.3163	9.75369	9.67755	10.193
mviN	93.0837	118.246	126.154	121.371	119.003	100.42	90.8488	87.2289	80.0727	76.7788	75.4718	70.6792	64.2049	57.6376	50.9454	46.5538	43.3365	41.0194	39.2908	36.1856	32.0979	29.0844	25.7142	21.6711	18.576	15.6477	11.703	7.93706	5.30588	3.51238	0	0	0	0	0	0	0	0	0	0	0	0	0	0	0	0	0	0	0
acpP	1524.5	1682.23	1844.24	1729.05	1612.87	1496.05	1377.37	1257.7	1143.11	1043.31	955.351	881.152	822.221	776.408	739.445	709.594	683.26	657.703	632.164	604.476	574.152	542.949	512.006	480.553	449.784	420.994	393.084	365.078	338.989	315.688	292.885	269.76	247.552	224.85	199.529	173.853	150.514	127.842	104.695	83.169	61.7266	38.9947	16.7723	0	0	0	0	0	0
iaaA	327.861	180.75	173.328	127.5	162.313	230.436	300.227	342.243	364.893	374.907	373.572	370.122	371.987	375.29	374.916	371.304	363.486	349.225	331.083	311.469	288.745	264.051	239.416	213.65	188.049	166.262	146.876	129.401	115.652	103.678	91.0405	80.124	71.3848	62.9995	56.0897	51.543	47.0782	41.4865	35.4915	28.8898	21.0565	12.5455	4.47658	0	0	0	0	0	0
folE	520.855	557.743	608.112	546.049	486.966	437.319	395.494	362.774	336.69	315.948	299.064	284.752	274.064	266.333	258.489	248.143	234.289	215.538	192.082	166.44	142.351	120.844	102.799	88.4506	76.6962	66.553	57.7531	49.3208	41.5699	35.183	28.5845	21.1665	14.1625	6.76942	0	0	0	0	0	0	0	0	0	0	0	0	0	0	0
hemB	0	0	0	0	0	0	0	0	0	0	0	0	0	0	0	0	0	0	0	0	0	7.66907	14.6698	20.9622	26.7996	30.8399	31.4802	30.5646	30.5044	30.0102	28.3657	27.015	25.1274	21.5152	18.0576	16.2868	15.3922	15.5817	16.7334	17.6537	17.2971	15.624	13.0007	10.3827	8.41153	7.52333	7.67678	8.44233	9.72713
mcrA	14.4921	93.363	159.305	193.165	203.684	202.433	182.886	158.158	149.165	149.106	146.904	146.589	145.592	140.454	132.949	126.203	118.717	111.038	104.39	98.2904	92.4092	86.777	81.3711	75.0053	67.3697	58.9698	51.4969	44.7603	38.6107	34.5072	32.1179	29.0088	25.1014	21.8456	17.6628	12.2583	8.12097	5.32454	0	0	0	0	0	0	0	0	0	0	0
serA	0	0	89.1001	288.263	450.826	547.75	591.841	592.723	578.055	563.045	549.612	541.103	543.637	553.511	564.559	577.969	591.602	602.944	611.518	616.861	615.173	606.843	590.893	567.314	539.205	508.551	475.09	440.463	406.734	372.352	337.092	302.028	265.838	226.893	186.979	148.14	110.318	75.1592	46.6369	22.1135	0	0	0	0	0	0	0	0	0
yahK	15.0097	35.7037	39.2445	38.5533	40.1675	32.9239	24.569	23.1672	20.7211	16.925	18.9947	24.1958	25.9704	28.1759	32.0194	33.3064	33.4651	35.2968	37.9365	41.07	44.1939	45.8322	46.2751	44.7626	40.2128	34.3653	29.0619	23.9066	20.3618	19.8652	21.4656	23.9088	26.3188	27.5344	26.855	24.7466	22.1112	20.0376	18.5926	18.2869	19.0499	19.5225	19.7702	20.2244	19.1968	16.6089	14.1992	11.278	7.94416
ycgM	51.7422	10.6361	0	0	0	0	0	10.8045	17.3663	20.9672	21.3773	19.9861	20.8229	23.1776	25.4136	28.0502	30.3007	30.4278	28.6962	25.8832	21.803	16.5813	12.023	8.7972	6.6923	5.94923	6.4209	7.07175	7.49552	7.68524	7.11731	6.03767	4.59568	3.02328	0	0	0	0	0	0	0	0	0	0	0	0	0	0	0
U66	0	0	0	0	0	0	0	0	0	0	0	0	0	0	0	0	0	0	0	0	0	0	0	0	0	6.85525	11.0792	14.6896	18.3533	20.009	19.3178	18.404	16.9369	14.4072	11.5458	9.03181	7.47621	7.24722	8.00543	9.86162	11.9026	12.8508	13.5745	14.5597	14.2669	13.4239	13.4788	13.02	11.7789
hemA	0	138.3	144.57	141.12	144.054	139.033	140.129	155.413	169.276	174.829	169.576	157.713	142.278	126.296	114.294	105.808	98.5969	92.9814	87.9192	81.7181	76.1175	71.6726	68.2185	65.8318	64.3375	62.5868	60.3035	56.8304	52.1108	46.6777	40.9286	35.3119	30.529	26.8004	23.8199	21.7734	20.3981	18.8974	16.932	15.1108	13.1407	10.8628	8.94393	7.69741	6.50447	5.38726	4.45199	3.58297	0
bisC	21.6247	62.4587	85.7665	101.153	116.076	119.312	116.361	110.961	104.967	101.271	99.2782	99.8308	103.404	106.491	105.82	102.359	95.4172	84.9786	73.255	62.068	51.5273	42.453	34.9259	28.1709	22.4467	17.9698	14.3325	11.3021	8.61029	6.01517	3.5	0	0	0	0	0	0	0	0	0	3.48837	4.07158	4.64955	5.0951	5.11926	4.81347	4.57694	3.94838	3.59943
entD	0	0	0	0	0	0	0	0	0	0	0	0	0	0	0	0	0	0	0	0	0	0	0	0	0	0	0	6.02377	10.7702	15.055	18.8141	20.3188	19.1422	17.3432	15.8981	15.4564	16.3451	17.8654	19.5233	21.0226	21.6207	21.2745	20.3667	18.8256	17.0915	15.274	13.3249	11.9942	11.6155
yahB	112.303	80.0651	105.208	104.544	140.178	178.912	203.766	210.269	211.372	208.522	200.254	195.877	196.438	197.232	199.429	202.79	203.021	200.981	196.824	188.269	176.132	162.709	147.95	133.315	119.771	106.574	94.5066	83.4382	72.0778	62.101	54.833	47.7109	40.6773	35.3464	29.6282	22.0033	14.8901	8.24143	0	0	0	0	0	0	0	0	0	0	0
fiu	0	0	0	0	10.8036	19.3007	18.3833	13.1047	4.31282	0	0	5.87624	17.099	30.7346	43.6704	51.3603	53.7811	53.2532	50.3189	45.3146	40.7105	37.1796	34.2771	31.547	29.7683	28.7088	27.3937	25.9388	25.5906	25.3473	23.95	22.2054	20.148	16.6571	12.8938	10.9115	10.2411	10.2492	11.3978	12.4741	11.8178	10.3185	8.37625	5.73968	3.65055	0	0	0	3.92384
ybaO	146.799	173.195	174.263	148.624	115.262	88.2777	73.6872	68.5846	65.3521	64.8122	63.8227	60.9149	57.085	52.7211	47.6489	42.526	37.9569	34.4544	33.1836	33.6174	34.5768	35.4294	35.0331	31.9075	26.8473	21.4209	16.3023	11.8736	9.43099	8.61064	7.85478	6.58872	5.57624	4.43299	0	0	0	0	3.21661	3.25864	0	0	0	0	0	0	0	0	0
ycjM	100.456	212.871	280.253	313.104	323.228	309.758	286.316	261.386	239.725	219.281	198.564	179.58	161.008	142.814	127.443	113.502	99.5961	86.9809	75.1492	63.9118	54.7191	46.6666	38.9364	31.9654	25.2281	17.8587	12.3034	8.82077	6.16407	4.44968	3.67064	0	0	0	0	0	0	0	0	0	0	0	0	0	0	0	0	0	0
pabC	0	0	7.99518	18.5777	23.0751	29.1707	37.7413	42.782	49.3576	58.4069	60.7523	59.3058	61.4816	64.0149	64.0929	65.0158	65.9103	63.2148	58.8527	55.6511	53.5589	51.5206	49.8092	47.8935	45.0011	40.4839	35.4945	31.2377	27.9431	25.4215	24.0597	23.1757	21.7929	19.692	16.7137	13.568	11.1871	9.25873	7.69485	7.49067	7.57381	6.6151	5.81916	5.6284	4.89422	3.98963	4.01033	4.31021	4.50965
yeiG	78.5278	188.564	250.556	308.342	359.334	380.501	381.95	378.687	366.86	347.498	332.492	323.207	314.139	304.776	297.05	291.418	286.233	280.366	274.611	268.874	259.05	245.014	229.73	211.977	192.031	173.327	156.374	140.528	128.007	117.743	107.968	99.1399	90.5678	80.874	71.2696	62.1955	53.3523	45.3805	37.6613	30.1104	23.5935	17.2379	10.9945	5.93706	0	0	0	0	0
mobA	0	0	0	8.49894	46.72	77.9595	102.191	118.376	126.864	129.303	126.053	122.757	120.893	118.664	116.969	114.846	109.143	100.378	90.2877	78.6977	66.5037	55.2872	45.1685	35.5394	27.2509	21.3831	17.9093	16.2012	16.2969	16.6836	15.8276	14.1173	11.6461	8.3123	5.74054	4.48022	3.21876	0	0	0	0	0	3.1173	4.01245	4.8629	5.33276	5.38324	5.5784	6.11597
lipA	937.879	1038.48	1108.66	992.271	861.052	736.115	630.802	553.297	501.16	472.149	457.851	447.772	435.76	420.168	399.89	376.586	352.623	328.114	304.199	282.029	260.446	238.501	217.787	198.17	178.609	159.797	143.282	128.291	114.837	104.156	96.1621	89.0456	82.1715	74.9018	65.5807	54.3404	42.2664	30.1591	19.1568	10.4279	3.21556	0	0	0	0	0	0	0	0
yaiM	0	0	0	0	0	0	0	0	0	0	0	0	0	0	0	0	0	0	0	0	0	0	0	0	0	0	0	0	0	0	0	0	0	0	0	0	0	0	0	0	0	0	3.05696	4.6509	6.16069	7.13095	6.65396	5.55095	4.68623
ybiO	0	0	0	0	0	0	0	0	0	0	0	0	0	0	6.186	13.1784	20.1101	26.3661	30.8009	31.0637	28.4879	25.2219	21.3823	17.9452	16.349	16.0385	15.9472	17.0215	18.4284	19.1512	19.287	18.7588	16.7689	14.1006	11.4252	9.03487	7.93411	8.34743	9.49329	10.8622	12.234	12.9498	13.1247	12.9996	12.5977	12.1968	11.8231	11.3481	11.22
cueR	190.932	165.436	165.387	127.993	104.537	85.0951	80.3299	76.138	71.6901	73.2013	75.2014	73.0549	71.234	69.3936	66.1614	63.4402	61.9634	60.7423	59.5873	56.9993	52.6487	47.6587	42.3568	36.3843	31.3319	28.0982	25.1083	21.6513	19.0579	16.6443	12.7418	8.81553	5.81792	0	0	0	0	0	0	0	0	0	0	0	0	0	0	0	0
ycbR	0	0	0	0	0	0	0	0	0	0	5.77734	19.0821	25.6121	24.0355	20.586	18.6189	17.2408	16.7695	18.3901	21.0383	22.9038	24.2412	25.7541	26.5728	25.5746	23.1514	19.4871	14.9178	10.3602	6.60983	4.47231	3.92272	4.19653	4.78193	5.62075	5.89494	5.61373	5.37139	5.05141	4.54281	4.42749	4.65741	4.49419	3.90729	0	0	0	0	0
molR_2	37.3339	6.27512	0	0	0	0	0	0	0	0	7.87542	11.7218	14.9668	14.6636	13.6404	17.4836	23.9425	29.4069	35.4733	40.3887	39.7327	34.0785	27.4468	20.3937	13.4047	9.54746	10.1687	12.7986	15.9781	19.7653	22.3918	22.1624	19.7382	16.6031	13.3782	10.8347	9.66464	10.3176	11.8363	13.1616	14.0163	14.1638	13.2657	11.8757	10.489	9.2476	8.64274	8.67361	8.89583
ispB	90.1111	223.944	275.322	289.482	312.626	313.099	298.5	290.97	290.081	287.209	281.733	280.774	281.427	279.443	276.216	274.101	270.833	264.411	257.101	248.094	235.775	220.909	204.378	186.319	169.233	154.022	140.129	128.545	119.134	110.031	101.004	92.3218	83.2795	73.5585	63.4067	53.1727	43.2339	33.2734	23.517	15.2798	8.05369	0	0	0	0	0	0	0	0
yoaH	145.873	143.208	142.284	112.892	92.0151	78.075	75.5451	83.8811	92.1645	97.667	102.914	105.777	104.084	101.315	99.5969	96.5004	90.956	84.2135	75.7283	64.7182	52.7435	41.0435	30.2045	20.7016	13.2248	8.29847	6.15972	6.50748	8.5526	11.1663	13.2546	13.8605	12.4572	10.0721	7.67561	5.31358	3.6472	3.30454	3.57059	3.90285	4.48191	5.01083	5.16906	4.92694	4.51168	4.34494	4.31704	4.7646	5.92658
lipB	48.8853	0	7.03741	9.28119	39.9241	73.4983	97.9342	110.787	115.53	111.433	103.222	98.2273	95.593	93.9852	95.2499	97.5658	97.1269	95.3539	92.2603	86.2673	78.6939	70.6375	62.6276	55.1829	49.0439	44.4513	42.0889	39.7266	36.712	34.2154	31.2385	26.6411	22.5538	20.3383	18.2819	16.4172	15.6224	14.9403	12.5339	9.4583	6.86027	4.46046	0	3.29145	4.87663	6.46726	7.77764	7.66255	5.91675
yaiP	0	0	0	5.43555	16.7191	16.0616	5.45451	0	4.09745	17.6272	36.5535	55.3121	70.2012	81.5504	88.7974	92.0047	94.1722	97.8008	100.292	100.616	99.2256	94.8071	86.9803	78.1371	69.7355	61.6681	55.5001	51.1815	46.8548	42.7232	39.6519	36.1175	31.7505	27.5651	22.9669	17.6452	12.631	8.69225	6.20667	4.68111	3.39493	0	0	0	0	0	0	0	0
ybjS	209.657	358.585	448.807	492.679	495.5	474.13	443.841	413.011	383.464	360.208	342.055	326.813	310.957	294.707	276.687	256.723	234.373	210.54	186.668	164.55	144.663	127.111	112.289	99.1124	86.739	75.2129	65.415	57.2439	50.3071	43.7427	36.6495	28.7616	20.56	13.1864	7.58704	4.46374	3.03794	0	0	0	0	0	0	0	0	0	0	0	0
allR	174.286	184.84	195.619	158.735	123.295	89.2761	61.7613	45.0162	37.966	37.3473	41.9254	48.7105	54.6482	60.3736	66.5433	72.3882	77.4412	81.9642	83.633	82.2956	79.4932	74.1783	66.9242	60.3734	53.9099	46.0467	39.2395	34.0525	29.3968	25.6104	23.0786	20.9435	18.0933	14.1529	10.0712	6.76748	3.77223	0	0	0	0	0	0	0	0	0	0	0	0
ycbB	0	0	0	0	0	14.0019	37.7084	55.9955	71.7333	81.2787	83.324	84.7191	85.7075	85.2838	87.0413	91.2947	95.0735	97.1274	97.046	93.3683	86.0207	75.9697	65.3449	55.7827	47.4969	40.4488	35.1216	30.7853	26.5277	23.0913	21.0457	18.7815	15.4828	12.3632	9.10404	5.38906	0	0	0	0	0	0	0	0	0	0	0	0	0
ubiE	178.692	228.525	273.184	270.458	255.928	237.55	216.175	196.571	184.776	181.874	185.652	194.259	203.523	211.711	214.811	210.611	200.161	185.521	167.631	149.553	133.214	119.289	107.582	96.9807	86.6493	77.594	69.1523	60.7833	53.9309	48.9183	43.9428	39.1702	35.2614	31.2121	26.448	21.7273	17.6064	13	8.36306	4.42548	0	0	0	0	0	0	0	0	0
yiaD	0	3.2171	10.1069	19.7647	28.621	34.9139	38.1304	38.6795	37.2144	34.8751	32.6802	30.7589	29.3099	29.0769	30.6401	33.2898	36.3455	39.0705	40.4803	39.894	37.643	33.6507	29.096	24.6051	20.1854	16.664	15.2543	14.6939	14.4057	14.9872	14.7922	13.2294	11.2875	9.04365	6.856	6.42922	6.8921	7.76803	9.42939	10.2116	9.37425	8.01477	6.17723	4.08656	3.6344	4.6436	6.11662	8.41646	11.091
aaeR	0	19.8404	44.0044	69.5454	90.5577	100.644	103.254	103.708	104.595	106.746	110.181	114.551	118.379	120.896	121.449	119.529	113.668	104.221	92.319	78.3981	63.1321	49.1369	37.9474	28.4161	21.2815	17.6694	15.9483	14.3156	13.9415	14.4318	14.0014	13.2994	12.8916	11.5469	8.95659	6.29873	3.06774	0	0	0	0	0	0	4.60796	7.13951	8.41634	8.7548	8.45482	7.70982
ynfK	0	0	0	0	0	0	0	0	0	0	0	0	0	0	0	0	0	0	0	0	0	0	0	0	0	0	6.38447	13.7633	19.4643	24.8085	28.459	28.3098	26.9777	26.5667	25.8191	25.8598	25.7606	24.4785	22.7847	21.1952	19.2292	16.7787	14.7662	13.5308	12.7598	12.1335	12.102	12.4312	12.4163
ybdG	220.169	240.895	263.449	228.997	190.279	156.225	127.442	106.02	94.7549	89.6751	89.2085	93.7733	98.7809	100.865	101.474	99.5636	92.3533	82.7353	72.78	61.6366	50.4039	40.5732	31.1828	22.3611	14.9109	8.24221	3.32713	0	0	0	0	0	0	0	0	0	0	0	0	0	0	0	0	0	0	0	0	0	0
hcp	246.85	118.069	69.6776	0	0	0	0	0	0	0	0	0	0	0	7.56376	13.9089	20.6101	28.1272	34.0627	36.5051	37.6783	37.5084	34.9969	32.3065	30.9313	29.4871	28.3754	28.7749	29.1246	28.2874	27.1587	25.7467	23.6016	21.6047	20.4067	19.9873	20.3393	21.0844	21.2068	20.6946	19.4509	17.232	14.5533	12.6368	11.3449	10.4677	10.2352	10.2946	9.82311
sfmC	0	0	0	0	0	0	0	0	0	0	0	0	0	0	0	9.00457	14.1136	17.1924	18.9398	18.3754	16.1247	13.8181	11.339	8.41993	6.44482	5.45385	5.01021	5.30496	6.16073	6.83685	7.3681	6.98999	5.74038	4.68539	3.9888	3.58549	3.91372	4.86988	5.69655	6.03407	5.58295	4.71933	3.662	0	0	0	0	0	0
hemG	0	0	0	0	0	0	0	0	0	0	0	0	0	0	0	0	0	0	0	0	0	0	0	0	0	0	0	0	0	0	0	0	0	0	0	0	4.33704	6.083	7.0991	7.57011	7.36047	6.19083	4.78371	4.29654	3.69021	3.18607	3.83448	5.04745	6.51117
hemN	23.9473	0	0	0	0	0	0	3.01362	12.6868	25.3465	34.5014	41.5391	46.2688	45.9536	43.0604	41.9681	41.9144	41.3003	40.2602	38.3908	34.8269	29.7595	24.3922	19.3075	14.8882	11.8871	10.4841	10.86	12.8457	15.2857	17.2838	18.7289	18.4111	15.9412	12.9606	10.806	9.54527	9.76768	11.8517	14.46	15.8288	15.4143	13.9951	11.5386	8.66113	7.10966	7.58807	8.66263	10.1372
yihD	100.803	134.371	154.699	157.648	153.508	150.926	148.999	145.483	141.244	137.516	132.811	130.221	133.021	139.501	148.47	160.401	170.477	175.685	176.359	171.417	161.025	148.725	137.208	127.188	119.902	115.012	111.548	107.527	102.456	96.4593	89.1327	80.9163	73.2846	66.0438	59.2819	54.6629	51.1262	47.418	43.7717	39.6563	33.5395	25.631	17.6737	10.1054	0	0	0	0	0
kbaZ	0	0	0	0	0	0	0	15.006	19.1615	19.9061	21.2846	20.8988	19.8697	21.8104	24.489	25.1278	25.5383	25.9052	24.0018	20.9424	18.3351	15.4074	11.9556	9.44376	7.77533	6.34775	5.42545	5.53999	6.24711	6.6539	6.89827	7.01143	6.08099	4.27249	0	0	0	0	4.35955	6.25495	7.63693	8.83653	9.35145	9.0776	9.02129	9.02867	8.11038	6.67347	5.19965
intF	105.639	99.1787	92.3823	68.2657	62.4026	54.3562	48.319	42.6721	35.174	26.3448	20.8085	20.2718	18.6365	17.0753	18.699	20.2355	19.4923	21.012	24.9095	28.1863	31.8176	36.3883	39.475	40.4446	40.1166	38.1124	35.2208	32.7384	30.5871	28.8101	27.7152	26.5783	24.7021	22.5379	20.6377	19.1608	18.0088	17.0636	16.0892	14.6677	12.2937	9.46961	7.38927	6.13958	5.4223	5.85269	7.26448	8.21392	8.75751
ybeF	0	0	0	0	7.26526	11.3177	12.7313	11.1428	7.87702	4.09781	0	0	3.21768	5.00295	9.34071	14.947	18.7674	20.9951	22.1156	19.3666	13.3349	6.74165	0	0	0	0	0	0	0	0	0	0	0	0	0	0	0	0	0	0	0	0	0	0	0	0	0	0	0
ybjE	26.8674	89.385	131.878	170.13	200.317	214.815	216.705	208.698	192.505	172.884	152.806	135.66	123.032	115.021	109.992	106.386	103.266	99.5634	95.3287	90.5716	85.4695	79.4642	73.3065	66.4647	59.4199	52.9375	47.2482	42.0404	37.7751	34.3608	31.0988	28.498	26.4612	24.9708	23.7328	22.2887	20.4199	18.291	15.2139	11.6115	8.7613	6.41089	4.18219	3.07128	0	0	0	0	0
b0663	19.216	23.5469	20.5474	13.0474	9.90777	6.01366	4.64585	6.18501	9.42272	13.7541	19.6167	25.5254	29.2528	30.3536	29.1504	25.7997	22.1764	19.9389	18.3175	17.0754	16.0026	14.1454	11.4058	9.08825	7.1425	5.25251	4.13748	3.36381	0	0	0	0	0	0	0	3.28741	3.68439	3.48687	0	0	0	0	0	0	0	0	0	0	0
mntR	141.988	153.803	167.165	153.659	122.481	100.308	91.0161	78.6903	62.1193	48.0948	33.995	14.8637	0	0	0	0	0	0	7.47698	12.2572	16.1241	18.5218	19.5455	20.862	22.3636	23.092	23.1401	22.719	21.3976	19.5	16.9164	14.2318	12.2391	10.9961	10.0087	10.1592	10.5503	10.0293	9.0203	8.4764	7.90302	7.76873	8.87443	10.1868	10.5149	9.97859	8.90841	6.6836	3.97711
mog	171.826	107.878	95.3224	55.8206	37.1738	31.7982	39.7437	44.0059	43.5075	44.5146	44.738	42.132	41.0216	44.7503	49.6569	54.3497	59.3961	62.5722	62.128	59.8412	55.9977	50.9728	46.5463	42.1892	37.5123	33.6955	29.6941	25.4198	23.2168	22.2046	21.0855	21.5723	22.6395	21.5641	19.2388	16.6119	12.7675	8.45807	5.40014	3.65975	3.05854	3.86542	5.75802	7.75728	9.83913	11.6058	11.8791	11.0422	10.2753
hemL	56.4422	53.745	60.2938	61.3779	67.4813	73.4484	82.2469	87.5499	84.9691	80.2459	75.2188	68.4002	63.3299	62.3219	62.5173	62.213	62.0373	59.6781	54.5958	48.3321	41.9689	35.0261	28.6731	23.5374	19.1758	15.5296	13.3409	12.506	12.0877	11.6658	10.3619	8.11621	5.43954	0	0	0	0	4.20327	4.9537	4.94108	4.0022	0	0	0	3.60787	6.25602	9.07409	11.1246	12.228
yhaK	0	0	0	0	0	0	0	0	0	0	0	0	0	0	0	0	0	0	0	0	0	0	0	0	4.67142	14.139	23.2815	31.416	39.0534	42.0202	39.9527	37.9413	35.6835	32.0397	28.74	26.3697	23.5864	21.8421	22.4051	23.8635	25.3807	26.9278	27.8155	27.2042	25.0858	22.0775	19.1924	16.5703	14.5058
menD	0	0	0	0	0	0	0	0	0	0	0	0	0	0	0	0	0	0	0	0	0	0	0	0	0	0	0	0	0	0	0	7.34434	13.0801	18.5099	22.9584	24.6181	23.4379	21.4658	19.8835	19.7735	20.4831	20.6045	20.4073	19.3006	16.8007	14.1925	12.3013	11.0123	10.9075
hscC	11.2868	0	0	0	0	0	0	7.41634	6.98348	5.46959	3.56433	0	0	7.03673	11.6741	13.9514	13.4867	10.8285	5.7573	0	0	0	0	0	0	0	0	0	0	0	0	0	0	0	0	0	0	0	0	0	0	0	0	0	0	0	0	0	0
yccA	276.5	489.884	580.261	580.975	547.412	472.693	395.104	329.934	279.578	244.241	220.45	204.063	193.177	185.809	180.245	175.282	169.074	162.714	156.127	147.486	137.764	128.567	118.272	106.759	96.9368	88.4679	80.106	72.9078	67.6466	62.4833	57.2319	53.1694	49.3795	44.7931	39.8036	34.1373	27.5631	21.1421	15.0784	9.62858	5.42162	0	0	0	0	0	0	0	0
ubiC	351.903	307.385	294.75	208.941	147.438	111.504	90.872	83.7639	85.082	88.3779	91.4339	94.7343	95.8917	95.5773	95.213	94.9956	94.9796	95.4947	95.1758	93.0129	89.0271	82.579	73.6898	64.2193	55.8883	48.2491	42.1937	39.2232	38.4181	37.834	37.7181	37.4565	34.8292	29.9934	24.6169	19.0492	14.1043	11.0169	9.51805	8.63595	7.85114	6.48721	4.75589	3.0863	0	0	0	4.15136	5.17712
yliI	308.234	175.581	132.224	29.986	0	0	0	0	14.3197	24.2105	30.88	34.3148	35.5818	38.367	42.0086	44.7441	46.8988	47.9918	47.6324	46.2125	44.3774	42.1746	38.9532	34.5726	31.2237	28.3803	24.7053	22.6162	22.7346	22.0582	20.5101	19.8353	17.6921	13.1938	8.26341	4.03379	0	0	0	0	0	3.44061	3.43778	0	0	0	0	0	0
pspE	147.241	15.5104	0	0	0	0	18.3298	47.0266	70.0766	91.1349	100.308	102.882	107.009	105.012	97.1544	91.3106	85.5179	77.0892	70.3163	65.622	59.6929	53.1463	47.6349	42.2322	36.682	32.6364	30.3316	28.5235	26.8549	25.7757	24.144	21.319	18.7895	17.336	16.1077	15.6709	16.4842	16.5486	15.1124	13.1819	10.545	7.57536	6.1723	6.47569	7.52836	9.48672	11.3021	11.2163	9.81986
folD	0	0	0	0	0	0	0	0	0	0	0	0	3.98522	6.25165	9.1939	14.7202	19.157	21.0245	23.6946	25.2213	23.3644	21.0453	19.5723	17.1146	15.123	14.4191	14.231	14.987	16.9992	19.4328	21.831	23.8894	24.4856	23.3153	20.4547	17.0189	13.8022	11.0561	9.42643	9.64759	10.5204	11.2623	12.109	12.2761	11.3075	10.0983	8.84574	7.66162	7.46058
yhdH	112.333	127.442	145.154	127.788	108.529	94.7305	77.8202	66.6904	66.5512	70.3889	77.3848	88.2374	96.5085	101.313	104.118	102.921	97.9787	92.3637	84.6442	73.7658	62.2938	51.1306	39.8889	30.463	24.5801	21.3614	19.9463	20.0404	20.9084	21.1314	20.2495	18.9462	16.9915	13.7573	10.5736	8.35614	6.47215	5.42285	6.21786	7.69344	9.00382	10.2931	10.9302	10.1227	8.55738	6.70377	4.60869	3.04548	0
menF	0	0	0	0	0	0	0	9.03813	26.6572	41.9639	54.1616	64.2871	68.8822	67.911	65.0992	62.1893	58.8019	55.072	52.0155	50.6372	50.0486	50.432	52.6416	54.8294	54.7474	52.3438	48.2673	41.4413	33.3805	27.3168	23.7936	22.0339	22.3931	23.7706	24.0784	23.3386	21.8628	19.5676	16.9836	15.0046	13.5948	12.5679	12.3207	12.7796	13.0779	12.9053	12.395	11.1852	9.29497
abrB	0	0	0	21.2214	60.0242	76.4206	83.5966	84.0966	80.7998	77.8694	73.3545	65.5473	55.6934	48.3338	45.4007	44.7292	45.3563	48.6294	50.9568	48.5486	43.631	37.8998	29.7664	21.8639	17.7089	15.1353	12.8749	12.0819	11.1222	8.48787	6.35463	4.94092	3.22603	0	0	0	0	0	0	0	0	0	0	0	0	0	0	0	0
U139	0	0	0	0	0	0	0	0	0	0	0	0	0	4.86185	10.7273	17.2326	22.4754	25.6103	27.6557	28.191	26.5306	24.7487	23.0375	19.654	16.0357	13.7891	12.4799	12.0638	12.2578	12.4834	12.5667	12.4344	12.5484	13.8427	15.9037	17.8525	19.5145	20.253	19.2654	17.1745	14.3254	10.7988	7.50644	5.15192	3.97735	4.5148	6.74869	9.73536	12.9784
ybhJ	0	0	0	0	0	0	0	0	0	0	0	0	0	0	0	0	0	0	0	0	0	0	4.55819	6.1418	8.2772	10.6647	12.072	12.8126	13.6402	14.1027	14.1069	14.2796	15.3051	17.6062	19.5342	21.1555	22.8489	23.4512	22.1838	20.5947	18.9772	16.4881	14.2159	13.1595	13.1171	13.3393	14.1067	14.8787	15.0128
ybjN	200.306	173.083	229.366	191.895	221.123	263.427	300.097	322.249	336.785	342.707	340.52	336.171	329.325	322.082	315.358	308.701	299.708	289.473	277.78	263.617	247.724	231.35	214.327	196.81	180.289	164.35	149.601	137.801	128.734	122.046	118.428	116.103	111.679	105.064	96.0271	84.1356	71.1013	59.3181	48.4451	38.5381	29.8923	21.4896	12.9855	4.83279	0	0	0	0	0
wrbA	0	0	0	0	0	0	0	0	26.7337	71.8549	111.221	146.39	176.766	201.814	226.976	255.802	288.423	323.004	355.742	382.737	401.279	409.377	407.084	397.222	382.197	363.9	346.278	331.539	318.923	307.119	295.821	282.419	264.292	243.039	221.011	198.204	176.88	159.251	142.901	127.172	113.668	100.451	86.473	73.6372	61.6643	48.334	34.5272	21.5209	8.16456
ybhK	0	0	0	0	0	0	0	0	0	0	0	0	4.20573	11.1352	18.0309	24.0924	28.5195	31.1681	33.7716	36.197	38.4894	41.7034	44.1015	43.8561	41.9735	39.6871	36.5212	33.0776	31.0179	30.7032	30.966	31.806	32.9087	33.5427	33.124	32.0682	31.0023	29.3702	26.614	23.3508	19.8404	15.3745	11.1944	8.30632	6.78889	6.37939	7.0332	8.29046	9.63866
yhcB	342.103	395.911	460.164	452.959	447.837	441.474	422.678	399.79	379.492	359.624	342.79	335.004	330.719	325.344	318.412	307.764	290.8	269.604	246.482	222.548	199.331	178.887	161.788	146.304	131.826	118.372	104.724	90.7989	78.8957	69.0166	60.7745	54.8269	49.1284	41.2094	32.2951	23.1614	12.9982	4.10142	0	0	0	0	0	0	0	0	0	0	0
folC	0	0	0	0	0	0	0	0	0	0	0	0	0	0	0	0	0	0	0	0	0	0	0	0	0	0	0	0	0	0	0	0	0	0	3.8313	7.07027	10.4912	13.5686	15.6311	16.6563	16.7775	16.4445	16.5909	16.4065	15.8033	16.0486	16.0741	15.1234	14.4166
ybgQ	0	0	0	0	0	0	0	0	0	0	0	0	0	0	0	0	0	0	0	0	0	0	0	0	0	0	0	0	0	0	0	0	0	0	0	0	0	0	0	0	0	0	0	0	0	3.04891	3.75756	4.25635	4.55204
pspB	0	0	0	0	0	0	0	0	0	0	0	0	0	0	0	0	0	0	0	0	0	0	0	0	0	0	0	8.10747	12.2004	16.1101	20.3518	22.3806	23.097	25.2705	27.5983	29.5346	30.82	30.4769	28.4769	25.6684	21.7756	17.3918	14.2426	12.4593	11.7863	12.6168	14.4502	15.679	15.6811
pqiA	0	0	0	0	0	0	0	0	0	0	0	0	0	0	0	0	0	0	0	0	0	0	0	0	0	0	0	0	0	4.06562	5.72881	6.80357	8.67773	9.45352	8.67861	9.62872	11.4044	11.11	10.3713	10.5423	9.48823	7.73546	7.41001	7.12807	5.73311	4.51201	3.64631	0	0
folA	421.639	685.083	1019.28	1133.02	965.64	852.862	765.443	691.659	632.934	583.783	541.293	506.374	475.052	442.787	411.434	381.265	350.466	320.722	292.626	265.173	239.047	213.498	188.074	165.15	145.789	129.162	115.217	104.896	96.8956	89.5016	82.7522	78.5572	74.4162	68.4955	62.6236	56.1223	45.8423	34.061	23.7909	12.7664	0	0	0	0	0	0	0	0	0
sfmA	0	0	0	0	0	0	0	0	0	0	0	0	0	0	0	0	0	0	0	0	0	0	0	0	0	0	0	0	0	0	4.31074	9.21073	13.6587	17.5381	19.9346	19.3212	17.0046	14.9123	13.2341	12.4514	13.0314	14.5413	16.3921	17.9501	18.8537	18.7484	17.0411	14.2605	11.8741
moeA	0	0	10.774	26.0651	32.758	32.4814	28.1524	17.3444	6.19758	0	0	0	0	0	5.30796	12.4169	19.8712	24.3371	28.0272	30.7682	30.147	28.2426	27.3255	26.2359	25.5245	25.7441	26.0843	26.4755	27.6577	28.5735	29.0672	29.8982	30.07	28.3599	25.6711	22.6199	18.5128	14.2203	11.5009	10.8664	11.5479	13.4205	16.1567	18.0932	17.5166	15.4827	13.3281	11.0107	9.4873
yraM	415.345	265.991	237.937	109.882	69.707	56.74	54.6527	57.7828	66.4927	69.5865	68.0502	66.2498	61.0623	52.2334	46.1817	43.214	41.3276	41.1204	41.8346	41.0081	40.2702	39.9095	37.7961	34.5285	31.2476	26.5053	20.6244	16.4759	13.707	11.105	9.51291	9.04106	8.2596	7.32067	6.6916	5.79961	4.44677	3.02878	0	0	0	0	0	0	0	0	0	0	0
Empty	0	0	0	0	0	0	0	0	0	0	0	0	0	0	0	0	0	0	0	0	0	0	0	0	0	0	0	0	0	0	0	0	0	0	0	0	0	0	0	0	0	0	0	0	0	0	0	0	0
mazE	12.8333	64.7324	44.1029	14.836	0	0	0	0	0	0	0	6.65888	11.7946	15.5505	18.496	19.8374	19.7068	20.3371	22.2538	25.678	30.7525	35.0025	37.5539	38.4056	37.1246	33.4341	28.6737	23.6259	19.0553	15.1006	11.961	10.7518	10.8784	11.1034	12.0503	13.8684	14.0422	12.9472	12.2821	10.3426	6.57433	3.27791	0	0	0	0	0	0	0
solA	0	0	0	0	0	0	0	0	5.98871	19.1574	33.1056	45.9438	57.8466	67.1989	72.6209	76.6264	80.6036	84.232	86.8072	88.1693	88.0047	85.8466	81.8779	76.7005	71.1599	65.7697	61.2841	58.5602	57.0195	55.6624	54.6029	53.265	50.4609	46.502	42.253	37.791	33.619	30.4035	27.5643	24.7124	21.9183	18.6816	15.1346	12.2901	10.2595	8.69781	7.30614	5.71025	3.81669
ymcE	0	0	36.5885	87.5847	131.207	172.106	192.393	185.106	164.092	136.154	101.268	73.2391	55.3123	41.6102	31.7813	26.7802	21.8625	15.098	10.9268	10.1907	10.5444	11.9158	14.046	14.6382	12.9583	10.0211	7.52514	6.08851	5.10216	4.51897	4.52915	4.05486	0	0	0	0	0	0	0	0	0	0	0	0	0	0	0	0	0
hemH	0	0	0	0	0	0	0	0	0	0	0	0	0	0	0	0	0	0	6.87064	15.8101	23.1511	29.869	34.7208	34.1452	30.8038	28.539	26.3923	25.1908	25.4751	25.3062	23.7448	21.2554	17.9516	14.4065	12.0449	11.7504	13.4866	16.3652	19.4556	22.0905	23.4909	23.1407	21.9448	20.5712	18.6818	16.2947	14.1053	11.7992	9.11723
bioB	0	0	0	0	0	0	0	0	0	0	0	0	0	0	0	0	0	0	0	0	0	0	0	0	4.96863	15.1459	26.6141	38.97	51.7448	61.6088	68.1427	73.5448	77.71	81.5374	84.1725	85.0761	84.9284	83.5361	80.192	75.7302	70.461	64.3223	58.6165	53.2082	47.4634	42.1411	37.008	31.1967	25.8811
lolB	0	0	0	0	0	0	0	0	0	0	0	0	0	0	0	0	3.86911	12.1897	22.3105	33.3231	43.627	49.9612	53.058	54.8371	54.9288	54.6154	55.1822	55.1233	53.7522	52.3081	50.6774	47.9769	44.8529	42.0386	39.2848	36.8331	35.5246	35.2347	34.7187	33.1575	30.2619	25.8704	20.3773	15.1948	11.9863	10.9201	10.6929	10.9134	10.8457
yhbO	39.3532	51.951	73.3979	84.371	99.5534	112.677	118.257	117.768	117.152	116.19	115.214	115.635	116.775	116.561	112.838	106.043	96.7333	84.1637	69.4707	55.1175	42.0387	30.412	21.1874	14.4882	9.61855	6.00936	3.44246	0	0	0	0	3.44591	3.76427	3.39648	0	0	0	0	0	0	0	0	0	0	0	0	0	0	3.31522
yhbQ	97.8595	59.6816	43.6227	19.991	0	11.2319	36.6207	60.5606	79.8216	95.1781	102.134	102.147	101.747	101.798	100.341	97.5671	94.7833	90.0777	82.4965	73.9939	66.9796	61.3383	56.431	52.5532	48.8599	44.2289	38.4467	32.9594	28.6271	25.2941	22.7493	20.8821	18.8594	16.383	13.9294	11.6849	9.9516	8.74428	7.37568	6.18794	5.44705	4.64462	3.99918	3.68187	3.13183	0	0	0	0
yfeC	78.1597	97.7667	119.994	116.851	107.098	96.8101	79.6558	61.8466	52.7953	51.0537	53.5735	62.9274	76.6194	89.2266	99.6806	106.86	108.984	105.087	97.3222	87.9	77.9129	68.1617	60.8678	55.4523	49.377	43.1197	38.2713	33.5357	29.1358	27.4595	27.6528	27.4041	27.0507	26.2366	23.1399	18.1571	12.9058	7.72483	3.40834	0	0	0	0	0	0	0	0	0	0
valT	240.108	172.789	148.412	63.5013	18.1348	0	0	5.01284	20.1861	36.2554	51.2821	59.9083	61.9088	60.6926	58.1341	54.889	53.7135	54.7428	56.1611	56.4667	55.3432	51.7362	46.3692	40.5448	34.9218	30.2601	27.4393	25.1507	22.1012	19.0822	16.1585	12.6801	9.67607	8.66094	8.58762	8.53555	8.93109	9.75694	10.1015	10.3491	10.8902	11.3017	10.9832	9.39644	6.88586	4.19172	0	0	0
yaeH	137.58	107.038	97.252	60.2148	52.4937	56.7833	73.4443	96.9662	113.764	122.524	130.323	135.913	136.441	134.171	132.015	129.274	124.634	119.969	117.71	115.652	111.91	109.338	109.139	107.981	106.06	105.184	102.614	96.7542	89.6485	81.8101	73.1167	65.1079	58.39	52.7805	47.8393	43.2147	38.283	32.7849	27.1248	22.4196	18.197	14.56	12.3648	10.0049	6.55247	0	0	0	0
glyU	0	0	0	27.7498	65.1262	79.881	75.9585	71.2145	66.7334	59.7213	59.3827	64.1363	67.3595	72.2358	79.0121	82.3498	82.6185	81.3346	77.1435	71.0198	65.0097	58.936	52.5275	45.9276	39.2081	33.3187	28.8289	25.8186	25.437	27.1638	28.659	29.8727	31.1188	29.9618	26.498	22.8537	18.4107	12.9081	8.80748	6.51602	4.68569	3.6094	3.57512	3.60269	0	0	0	0	0
glnU	0	0	0	0	0	14.8289	19.6821	18.0466	18.0432	22.0252	29.1931	38.4155	47.908	55.9155	60.6286	62.0768	62.2983	61.2921	60.2112	59.3441	57.8934	56.1571	54.9706	52.9093	49.9449	47.8788	46.0177	42.785	38.8691	34.3849	28.4237	21.7691	16.479	12.8719	10.809	10.7095	11.9232	12.9511	13.3892	13.991	14.2563	13.5837	12.3196	10.545	7.8318	4.40404	0	0	0
yfiF	491.531	544.925	625.289	578.585	533.649	485.92	441.363	395.809	351.491	315.3	285.07	256.9	233.401	217.089	203.864	192.09	182.734	173.131	160.769	148.081	135.768	122.979	112.191	103.463	94.0477	84.5656	75.9507	66.4757	57.736	51.186	45.6201	40.6118	36.0035	30.4537	24.5255	19.0148	14.0557	10.5087	7.84771	4.22531	0	0	0	0	0	0	0	0	0
lacZ	8.15496	24.8795	38.5354	50.7988	63.4565	75.0721	86.0157	95.9926	103.999	109.079	111.163	111.231	111.375	112.784	113.538	112.35	108.003	98.4998	84.2717	67.8161	50.649	34.4773	21.3691	11.4057	4.49838	0	0	0	0	0	0	0	0	0	0	0	0	0	0	0	0	0	0	0	0	0	0	0	0
yhbU	30.2719	0	0	0	0	0	0	0	6.19499	10.5452	12.0766	12.9051	13.343	13.1641	13.616	15.4749	18.1943	20.9665	22.196	22.9065	23.5661	23.1195	21.9338	21.2599	20.404	18.9744	17.7144	16.6178	15.2485	13.5853	12.0302	10.4649	8.82605	7.10897	5.67562	4.41292	3.1142	0	0	0	0	0	0	0	0	0	3.86216	5.25312	6.03311
srmB	149.931	370.527	451.111	475.992	467.286	416.47	362.531	320.947	292.293	274.63	263.002	253.711	245.168	235.43	224.62	213.399	199.777	182.663	163.511	143.964	124.39	105.843	90.3954	77.6659	66.4466	57.5017	50.9681	44.6493	39.056	33.9714	27.3233	19.6862	12.7911	5.61984	0	0	0	0	0	0	0	0	0	0	0	0	0	0	0
ileV	0	0	0	0	0	0	0	0	0	0	0	0	6.11494	10.6037	14.1465	17.3657	19.3077	20.7216	23.3298	25.9288	27.1484	27.2609	25.8978	22.0778	17.5335	14.4765	12.7044	10.9839	10.2111	10.6547	10.4987	9.41302	8.8472	8.654	7.51482	6.23165	5.87993	5.77611	5.49906	6.25647	7.49997	8.02567	8.32184	8.64692	7.73177	6.01799	4.57506	0	0
ykfA	0	0	0	0	0	6.8247	32.6837	42.7636	48.4799	54.3907	57.7105	61.3656	67.8239	71.8908	71.2957	68.6948	64.6702	58.8736	53.4456	48.7612	43.7921	39.2083	35.2477	31.0307	26.8035	22.7012	18.18	13.7183	9.99879	7.61133	6.85122	6.89333	6.7053	5.98568	4.11091	0	0	0	0	0	0	0	0	0	0	0	0	0	0
deaD	0	0	0	0	43.259	68.9255	74.6014	74.1037	73.1908	70.9179	67.9681	67.6315	68.1407	68.6561	69.2761	70.0866	70.9813	70.7427	68.911	66.9225	63.8741	59.5314	55.2914	50.7925	45.5294	40.8585	36.5162	32.2774	29.1444	26.4895	24.0106	22.4201	21.1378	19.6891	18.8337	18.0187	16.4409	14.3242	11.8328	8.89861	6.1014	3.92985	0	0	3.14897	3.31611	3.04566	0	0
glnW	135.857	99.7341	91.6602	46.3798	22.5071	8.87629	4.02791	5.19841	11.7423	19.925	29.8877	39.3634	47.5059	53.9247	58.9006	60.634	59.2671	54.9467	47.3208	38.0487	29.4251	21.9308	15.7246	12.2251	9.9646	8.02002	7.78743	8.99846	9.59696	10.4778	11.5686	11.0879	9.73459	9.26439	8.54048	7.57751	7.3616	6.64793	5.15407	4.0011	0	0	0	0	0	0	0	0	0
rof	81.9424	21.4636	45.7493	72.8297	147.581	233.797	309.985	354.357	380.114	402.458	416.847	430.345	451.529	472.02	485.353	495.24	500.185	497.061	488.785	477.5	463.158	445.804	424.756	399.926	373.068	345.24	317.643	292.998	273.093	256.914	242.581	228.929	214.597	197.268	177.191	156.681	137.414	119.921	105.428	93.4401	82.4618	70.9959	58.1317	43.4051	28.3845	13.7873	0	0	0
def	143.14	189.812	243.069	263.581	293.966	319.177	337.836	357.387	375.864	391.711	410.396	430.013	446.211	457.805	461.405	453.952	434.994	406.857	373.059	336.856	299.895	265.393	233.635	202.356	172.426	145.957	122.644	102.423	86.1731	72.8659	61.2757	49.5728	38.0738	29.0158	22.1958	15.9263	11.3435	8.50147	4.556	0	0	0	0	0	0	0	0	0	0
b0671	0	0	0	0	0	0	0	0	0	0	0	0	3.63537	8.12904	14.1174	19.8648	25.797	29.9235	30.4699	28.531	25.5041	22.0502	19.0978	16.9559	15.935	15.5825	15.0665	15.0641	15.6658	15.74	15.0576	14.8086	14.2868	13.3748	13.1578	13.4264	12.3157	10.2441	8.0346	5.09159	0	0	0	0	0	0	0	0	0
trxC	0	0	26.5019	64.5964	84.7186	85.9206	78.4179	65.9181	59.3602	57.9412	60.1111	67.4054	74.8514	78.4575	80.8874	81.0234	75.1709	66.9975	60.2942	53.2323	45.9263	41.1291	37.9859	34.1321	30.8627	29.4351	28.4917	27.8169	28.1024	27.8393	25.8685	23.1516	19.8709	16.166	13.3577	11.7174	10.2904	9.1847	8.29013	7.59413	7.26248	7.25518	7.25559	7.32728	6.61654	4.81803	3.11057	0	0
serA	262.568	251.372	297.095	291.493	333.947	388.626	441.461	481.777	505.106	517.436	527.683	539.368	556.288	579.14	602.212	622.116	637.494	648.073	653.423	654.894	653.577	647.249	634.584	616.248	592.236	561.43	528.064	492.598	454.43	415.478	378.308	339.037	298.704	260.259	221.562	181.404	145.466	114.021	83.5443	56.5128	34.5043	12.2872	0	0	0	0	0	0	0
yagI	46.8359	72.0956	93.2132	103.244	115.43	126.296	136.158	149.509	160.682	164.07	164.193	162.483	156.962	150.039	144.358	138.405	129.848	119.076	107.651	95.1594	81.7331	70.166	61.3998	54.0905	48.7041	45.5658	42.7149	38.9241	34.987	30.7705	25.6898	20.69	16.9399	13.8887	11.0653	8.96558	7.13726	4.98986	0	0	0	0	0	0	0	0	0	0	0
pnp	124.462	84.9574	99.4426	83.1265	107.13	137.33	158.882	167.534	171.52	169.755	167.898	173.12	180.758	186.814	192.239	193.359	186.919	176.616	162.696	144.552	125.368	107.927	91.9374	78.2326	67.7256	59.3818	51.7233	44.5559	38.5096	33.8296	30.4748	28.137	26.2849	23.9559	19.885	14.4396	9.25471	4.68109	0	0	0	0	0	0	0	0	0	0	0
U66	0	0	0	0	0	0	0	0	3.7377	13.8016	24.5263	32.7329	39.8848	44.45	43.9365	39.8069	34.9335	29.2928	23.3795	18.4587	16.0004	16.0779	17.9721	20.4191	22.6068	23.9613	23.339	21.1118	18.956	17.229	16.0623	16.2297	17.2627	17.8198	17.7937	16.9002	14.7389	12.3486	10.4285	8.72709	7.43252	7.00507	6.491	5.52643	5.01385	5.0556	5.1433	5.78723	6.99884
qseB	48.0786	35.4615	38.3696	23.837	20.0841	20.3685	21.2087	24.866	31.782	36.6664	38.8056	38.8328	35.1887	30.0625	27.661	29.2583	32.7013	37.19	41.4651	42.4285	38.7984	32.8321	26.3278	19.8348	15.4108	13.7966	13.4774	13.784	14.6965	14.6438	13.6411	12.8113	10.8429	7.65906	4.86536	0	0	0	0	3.06867	5.07004	5.83224	5.09793	0	0	0	0	0	0
slyX	11.1825	50.7725	75.5313	97.0643	114.884	123.204	129.097	133.173	134.165	135.933	137.016	137.068	137.84	138.803	137.874	134.595	128.117	118.309	106.515	93.0134	79.4872	67.7524	56.9942	47.1581	39.5804	32.8822	25.941	20.5967	16.6951	12.644	8.90201	6.21835	3.79079	0	0	0	3.95502	5.50429	6.30547	5.54165	3.83039	0	0	0	0	0	0	0	0
rhsE	0	0	0	0	0	0	0	6.92397	7.04411	7.00469	8.77047	13.4554	20.5399	30.3197	40.4704	47.273	49.7628	48.3968	44.1686	39.7337	35.9747	33.3734	32.5203	31.6685	28.5533	24.5224	20.5901	15.7977	11.2181	8.7965	7.78022	6.83582	6.79363	7.61686	7.93481	7.67595	7.26521	6.34072	5.02145	3.8824	0	0	0	0	3.16735	3.60251	3.69195	0	0
metZ	0	30.3557	46.2571	67.1321	87.5605	87.2412	80.1535	77.6555	71.5798	63.6884	63.6058	69.1491	75.0562	81.3325	87.3176	89.8235	86.7259	80.1445	73.6096	67.6964	61.9046	58.1514	56.4182	53.612	49.3947	45.8795	42.2422	37.2959	33.0987	30.542	27.768	24.956	23.2925	21.0179	17.3015	13.7838	10.5661	7.27758	5.45785	5.75772	6.46325	6.9816	7.65944	7.78242	6.41046	4.41029	0	0	0
dxr	149.655	78.682	64.7485	8.17597	7.25242	21.4259	36.7209	50.7764	59.2915	58.5061	51.8242	45.3296	38.9713	35.254	35.8283	38.7713	41.9503	44.4399	45.7919	45.0276	42.4439	39.4953	36.4887	33.2371	29.896	26.8653	24.0632	21.2386	18.3788	16.3591	15.4134	14.2245	13.0713	12.5684	11.5452	9.10408	7.22257	6.48535	6.01784	6.50436	8.60914	10.3271	10.0578	8.58512	6.1977	0	0	0	0
yadC	59.305	106.687	139.625	158.339	165.977	160.644	154.815	146.609	133.496	124.47	122.225	124.7	133.669	147.694	159.466	165.569	165.332	157.969	145.091	130.5	116.189	102.08	88.6209	76.5619	64.6631	52.6372	42.1881	33.9929	27.5624	23.2819	20.8837	19.0967	17.4849	15.3944	12.4516	9.26046	6.18187	0	0	0	0	0	0	0	0	0	0	0	0
rhsD	36.767	27.5824	38.806	39.7655	51.0061	60.6912	64.036	59.1831	49.7503	42.0906	38.4515	36.6227	38.4402	44.4532	49.8047	52.0363	53.624	53.9282	51.3889	46.3926	41.1244	35.8129	29.8187	24.1006	20.0135	17.0899	14.217	11.8314	10.5313	10.0055	9.46426	9.43892	9.97161	9.91224	8.38154	6.2464	4.16982	0	0	0	0	0	0	0	0	0	0	0	0
prpR	0	0	0	0	0	7.81141	20.863	37.1577	53.3649	67.5015	77.9354	81.8221	81.0755	80.0997	80.1349	79.7757	79.2602	78.852	75.6221	69.1654	60.8009	51.4641	41.7601	33.4152	26.5312	21.7002	19.1214	17.6331	16.8172	16.802	16.2973	14.5049	12.2857	9.81952	7.07345	4.6077	3.21975	0	0	0	3.47946	3.25173	0	0	0	0	0	0	0
zupT	80.7376	135.267	179.499	213.252	254.638	291.696	316.683	337.006	350.736	357.645	362.099	369.036	378.811	388.355	394.84	397.968	395.813	389.001	378.444	364.461	348.497	330.562	308.74	284.514	260.001	234.562	210.278	189.41	171.11	154.867	141.147	128.249	114.623	100.674	85.9107	69.6845	53.5744	39.6942	27.9572	18.4017	11.6555	5.80366	0	0	0	0	0	0	0
kdtA	133.525	188.1	246.006	273.468	294.818	310.924	317.209	314.129	307.63	298.454	285.544	272.185	259.35	243.513	225.539	206.806	185.705	162.882	140.966	120.217	100.152	82.7429	67.6277	53.5468	41.7939	32.9836	25.6296	20.5506	18.3904	16.3433	14.1354	12.5752	10.0882	6.37219	3.59664	0	0	0	0	0	0	0	0	0	0	0	0	0	0
prpB	0	0	0	0	0	0	0	0	0	0	0	0	0	5.68057	11.3566	15.2893	20.2968	25.5074	26.7427	25.4717	24.9911	22.7448	18.9651	16.8778	16.7108	16.9716	17.7522	18.8987	19.1162	17.6514	15.2572	13.3714	11.8866	10.9779	11.0524	11.1377	9.97928	8.08289	6.08513	4.38817	3.65538	4.08738	5.1183	6.08473	6.40433	5.92121	5.27055	5.33161	5.604
yaeQ	0	0	20.4884	60.0742	96.0899	113.693	126.942	139.055	144.034	143.082	143.958	141.181	131.966	123.228	118.229	112.956	107.041	102.465	97.173	88.448	78.256	69.2456	60.5431	52.3353	45.8881	41.1825	36.6855	32.8752	30.3937	28.7744	26.554	23.8803	20.5406	15.5972	10.2728	6.16994	3.19515	0	0	4.70599	6.24642	7.42234	7.6617	6.35594	3.65079	0	0	0	0
yafT	34.0377	0	0	0	8.24981	29.952	38.9481	35.478	33.2042	29.7112	24.8828	26.222	32.3341	38.3622	43.8455	49.289	52.5422	54.1749	53.8652	51.6432	48.1613	43.7439	38.2591	32.9761	28.3386	24.2669	21.1457	19.2152	18.1575	17.1997	16.2677	15.33	13.9407	12.3373	11.1655	10.1973	9.3087	8.61925	7.83865	7.26026	6.7092	5.73353	5.06562	4.34085	0	0	0	0	0
serW	738.327	1190.72	1572.95	1753.79	1809.83	1765.61	1625.31	1457.17	1299.55	1165.41	1058.5	982.602	926.044	877.046	832.017	787.822	736.773	679.106	619.358	558.46	499.303	449.38	409.752	378.535	355.466	338.677	323.666	307.889	290.072	268.519	244.181	218.564	193.084	168.923	146.813	124.232	100.027	74.0212	48.2215	23.5685	0	0	0	0	0	0	0	0	0
agaR	18.5872	30.4961	53.0642	77.5167	109.065	134.31	150.395	161.661	166.944	168.247	169.663	171.771	172.279	171.587	170.488	168.865	165.228	159.66	152.165	141.691	127.958	112.17	96.3501	81.7344	69.3065	59.7548	53.4028	48.5345	43.9175	40.1121	37.068	33.7954	30.7025	28.1683	24.974	20.7818	15.7816	10.3242	5.59749	0	0	0	0	0	0	0	0	0	0
serX	536.486	817.288	1025.04	1102.72	1098.31	1039.89	937.148	822.838	719.192	627.139	546.715	482.577	428.563	377.967	333.775	295.265	257.827	223.179	192.463	163.827	139.062	119.128	102.078	88.7555	78.8055	69.3638	60.1858	52.2828	45.1336	39.2298	34.9603	31.6582	28.6235	24.2182	18.1469	11.4468	4.51583	0	0	0	0	0	0	0	0	0	0	0	0
ecfG	154.874	89.6568	82.8932	32.1323	34.254	47.8734	62.08	71.6465	76.7714	77.0498	75.7235	75.8525	76.8411	78.8708	81.4122	81.8573	79.2198	74.5754	67.6668	60.1309	54.4004	51.0163	49.0031	47.44	44.5856	40.1497	34.7615	28.6181	23.8972	21.8822	21.3398	21.7048	23.1202	23.6185	22.385	20.4898	18.2629	15.4742	12.5851	10.4536	8.28406	5.58254	0	0	0	0	0	0	0
yifE	1280.88	1867.07	2371.12	2570.31	2634.47	2606.27	2499.87	2358.49	2200.79	2045.4	1899.6	1764.74	1642.88	1526.17	1407.4	1286.81	1161.01	1028.16	897.885	774.827	659.5	560.445	478.473	406.59	344.754	291.989	240.292	190.271	144.832	100.778	61.1033	28.0193	0	0	0	0	0	0	0	0	0	0	0	0	0	0	0	0	0
hyaA	0	11.7364	18.8417	8.92857	0	0	0	0	0	0	0	0	0	5.89321	25.1563	53.3566	84.1047	116.957	146.463	166.918	180.137	188.125	188.833	182.84	171.147	154.193	133.815	112.903	92.98	74.8809	59.5745	46.6589	35.5981	26.9443	20.4786	15.3666	12.3592	11.1401	9.92643	8.67665	7.85166	6.58245	5.17823	4.78181	4.37252	0	0	0	0
proL	0	0	0	19.5868	55.7761	82.2917	101.719	109.04	106.044	102.623	97.4619	89.0619	83.4959	80.7252	76.3896	72.2042	69.0807	63.8399	57.1953	51.2964	45.4005	39.2508	34.3598	30.2809	25.8155	22.1497	20.128	18.4023	16.7714	16.1424	15.3587	13.501	11.7267	10.4535	8.5407	6.6048	5.96244	5.6697	5.04561	5.74151	7.08888	7.00373	6.32336	5.589	3.63638	0	0	0	0
yafJ	0	0	0	0	0	0	0	0	6.38974	12.7194	18.0264	21.1491	22.6548	22.7129	22.3273	23.0285	25.0189	26.5279	26.7605	26.2184	24.5947	22.7584	21.3113	20.1113	18.9699	17.8076	15.7032	13.4648	11.5795	9.63203	7.60467	6.37517	5.54051	4.82983	4.73883	5.05643	5.38501	5.25518	4.53432	3.30523	0	0	0	0	3.49589	4.92281	6.68543	8.32066	8.745
hepA	224.291	206.167	220.086	169.654	141.452	121.635	102.551	86.6046	76.8346	65.2379	57.5596	57.7855	58.8761	61.4083	66.9447	68.4716	64.6283	60.5375	55.2388	49.2061	46.3771	45.3854	43.771	42.3344	40.1789	36.3117	33.1831	31.2298	28.9946	27.3293	26.4942	24.6347	22.2555	20.7569	19.3236	17.8998	16.978	15.7037	14.1526	13.1844	11.9923	10.815	10.4313	9.23919	6.84946	4.30453	0	0	0
yhaJ	54.1224	7.54791	16.6546	20.791	68.7605	122.281	168.784	200.606	218.705	227.054	230.155	230.917	231.797	233.268	233.518	232.899	230.756	226.409	218.995	208.133	195.209	180.653	164.297	148.025	134.115	121.533	110.523	102.024	94.961	87.6588	80.4931	73.3637	65.3678	57.3764	50.0425	43.235	36.8661	31.3691	26.3529	21.3444	16.2367	11.3347	6.83006	0	0	0	0	0	0
ydhQ	232.539	176.673	174.283	114.011	88.9126	75.4967	67.6337	60.5751	56.9215	57.508	63.2225	71.9682	82.52	92.8745	99.7854	101.474	99.6668	96.2643	92.0101	87.8938	85.2457	83.742	82.113	80.4636	78.2928	74.9615	70.8011	65.8258	59.9829	54.5494	49.4128	44.2819	39.8427	35.6566	31.2373	27.7585	25.2198	23.4832	23.7294	24.737	24.7434	23.893	21.8853	17.4222	11.9058	7.07986	0	0	0
yqjI	48.026	70.9855	87.2856	95.8494	103.596	100.317	90.9781	82.1524	67.9975	53.253	47.4068	46.7791	47.1198	52.5943	60.8175	64.4655	65.2289	66.2697	65.4267	61.2059	56.7521	52.4707	46.3038	38.8397	33.2434	29.0204	24.9397	22.8253	22.8118	21.8389	20.1411	19.0531	16.8507	13.2485	10.6593	8.95391	7.24264	6.30358	6.21859	6.26055	6.05825	5.56882	4.84817	3.97786	0	0	0	0	0
iap	0	22.5731	39.1923	48.6131	56.8319	61.0197	60.2032	61.4986	66.9919	71.6569	77.6597	84.0756	87.808	88.8568	89.2674	87.8393	84.0379	79.3556	75.6614	72.2735	67.1838	61.8764	57.202	50.9331	43.0611	36.8106	32.0229	27.1166	23.2487	21.0404	18.8139	15.5776	12.8625	11.9029	11.4801	11.0222	11.7449	12.714	11.3137	8.53535	5.61035	0	0	0	0	0	0	0	0
ghrA	0	0	0	0	0	0	8.0974	36.4341	52.5716	61.685	66.5957	67.3841	64.9001	62.6073	62.3496	61.252	59.0584	58.7396	58.8967	57.9723	57.7859	57.7029	55.6077	51.6141	46.2692	39.33	32.3963	26.9685	23.5347	22.0271	21.8862	21.5467	19.8484	16.9008	13.7116	10.7988	8.50289	7.43236	7.05342	6.08869	4.69424	3.666	0	0	0	0	0	0	0
argW	133.2	425.934	661.844	858.43	1022.89	1107.72	1122.66	1105.23	1079.87	1053.2	1032.25	1019.81	1005.19	983.391	952.316	912.93	864.555	812.218	759.034	703.814	646.611	590.751	535.022	479.411	428.575	384.294	344.545	308.78	277.532	248.787	219.847	191.065	164.991	141.398	119.11	99.4759	83.1229	67.173	50.1199	34.2214	20.0206	6.26396	0	0	0	0	0	0	0
b0257	90.9138	56.6948	54.2993	29.0632	20.3242	23.6859	35.8511	41.9229	41.2827	43.0548	43.2952	39.5145	39.7496	45.4569	50.5009	54.6421	58.2562	57.9061	53.5574	47.0018	39.4427	32.6055	27.3616	23.408	20.9151	19.3319	17.5065	15.3707	12.9456	9.71444	6.107	3.06983	0	0	0	3.13017	5.18726	6.50175	6.74643	5.65619	4.11864	0	0	0	0	0	0	0	0
pcnB	505.641	734.974	969.289	1095.54	1205	1267.75	1284.01	1267.45	1229.98	1189.19	1154.22	1120.43	1086.85	1055.33	1015.84	965.782	909.355	845.75	776.011	706.4	639.512	576.28	519.91	469.687	422.254	377.254	335.927	296.451	258.099	224.83	196.58	168.986	142.24	119.047	95.8692	72.3678	52.2989	35.3495	20.0885	6.95794	0	0	0	0	0	0	0	0	0
yhdA	157.822	182.075	208.247	178.073	144.284	122.182	101.519	94.136	103.352	119.394	137.678	157.851	173.888	185.296	192.419	195.358	195.496	193.89	189.943	183.948	177.148	169.894	161.87	153.894	146.52	138.256	128.68	118.671	107.341	95.1937	84.6826	75.4274	66.9217	60.5447	54.983	48.228	41.5154	35.5694	29.5393	24.09	19.8772	16.4346	13.0562	9.42514	6.04675	0	0	0	0
serU	2565.62	4124.17	5445.72	6228.26	6755.7	7001.73	6938.99	6671.22	6278.69	5850.97	5440.54	5075.34	4759.31	4477.3	4199.26	3913.69	3609	3284.12	2953.44	2623.17	2301.7	2009.32	1752.99	1527.38	1334.22	1171.73	1027.77	897.989	784.215	684.334	594.942	515.162	440.821	367.588	296.104	227.594	165.408	112.714	70.3835	33.816	0	0	0	0	0	0	0	0	0
ybaY	0	0	0	0	12.1797	28.8979	39.9515	45.513	47.1695	51.7112	53.082	49.8481	48.169	47.5919	46.7842	47.3583	49.4554	51.0088	51.4611	49.7325	45.7133	41.1127	36.2781	31.2776	27.0227	24.1304	21.0703	17.6851	14.6255	11.6824	8.88536	6.98021	5.46318	4.06545	3.35279	0	0	3.32434	5.09029	7.00916	8.61425	9.41784	8.89295	6.99332	4.31937	0	0	0	0
dgkA	0	0	0	0	0	23.4855	45.1611	54.4381	59.1522	57.1449	52.491	52.2828	56.5566	62.8317	68.2252	72.2165	74.718	73.5966	68.7982	63.6967	57.5839	50.153	43.7367	38.6432	33.7483	29.9388	26.9941	24.1738	21.6452	19.2112	16.4129	12.7572	8.56124	4.68513	0	0	0	0	3.86104	5.6387	6.70951	6.18994	4.61406	0	0	0	0	0	0
valV	0	211.007	389.484	530.464	633.722	673.802	640.969	565.819	482.648	402.778	329.64	271.263	228.076	195.039	168.201	146.716	128.065	110.111	92.0694	74.845	59.1521	45.4101	34.247	26.4476	20.6157	16.108	13.138	11.1561	9.59496	9.5243	10.0323	9.61431	8.62869	7.0813	4.93526	3.03714	0	0	3.96197	4.19913	3.35954	0	0	0	0	0	0	0	0
yibK	118.935	132.178	151.772	165.751	187.595	202.62	216.636	221.023	207.735	190.94	177.065	164.153	155.492	152.776	149.18	143.406	136.255	127.02	116.585	107.712	99.1248	90.3528	82.4091	74.1416	64.7524	56.3308	49.3103	43.3971	39.9769	38.6196	37.5822	36.3594	34.203	29.5537	23.2342	17.0835	11.8742	7.60874	5.52862	5.39409	4.92088	3.73385	0	0	0	0	0	0	0
yagG	0	0	0	0	34.636	46.1627	45.1092	38.3792	25.8007	20.4082	24.1023	29.7181	36.1801	45.6451	52.5523	54.3756	53.9808	51.1781	45.8994	40.0939	35.164	31.306	28.7512	26.6062	24.6068	23.461	22.4964	21.1487	20.0689	19.1328	17.3895	15.2932	13.331	11.5213	10.3061	9.41754	8.28057	7.0399	5.59237	3.48663	0	0	0	0	0	0	0	4.54584	6.19626
sufI	121.233	120.213	104.367	65.1894	11.5998	0	0	0	0	0	5.69426	20.2891	25.9938	26.1569	25.6682	22.9673	17.8215	15.3578	15.1703	15.4609	17.435	21.0546	23.5232	24.0723	23.1816	21.0816	17.5882	13.6156	11.1599	9.84534	9.37154	10.6096	13.0074	14.4271	15.1698	15.2024	13.8402	12.3103	11.5287	11.2035	11.6657	12.5229	12.6286	11.8148	9.83251	6.65545	3.52693	0	0
yhcM	0	8.19993	25.9699	48.3128	73.3567	96.9584	121.065	142.931	164.373	185.508	201.66	212.137	220.04	223.363	221.133	218.657	216.319	212.229	207.815	203.697	197.443	188.579	178.42	167.61	155.921	144.382	134.881	126.739	118.818	112.079	106.413	99.7791	92.4405	84.9867	76.0944	65.8852	55.4003	44.7639	34.6682	25.7781	18.2199	11.9723	6.39916	0	0	0	0	0	0
yeeO	0	0	0	0	0	0	0	0	0	0	0	0	0	0	0	0	0	0	0	4.19555	6.91245	9.56638	12.353	14.234	14.9648	15.9165	16.7829	16.9695	16.3055	15.5914	15.5459	16.0702	17.1595	18.9424	20.2897	19.7187	17.8747	15.7877	14.1113	12.9855	12.4033	11.7899	10.5167	8.16335	5.35071	3.11279	0	0	3.55411
pgpB	0	21.5267	65.5548	118.493	165.182	202.537	226.182	229.033	221.817	217.98	213.399	206.167	204.267	205.917	202.828	196.156	188.597	176.819	160.342	143.639	128.789	115.013	103.448	93.8703	84.9708	75.8839	66.6286	58.154	52.0302	47.6119	44.5215	42.5362	39.0903	32.7626	24.704	16.0772	7.62107	0	0	0	0	0	0	0	0	0	0	0	0
efp	70.5011	144.32	197.768	229.517	245.41	246.196	235.641	219.005	201.376	187.027	173.444	160.969	152.168	145.715	138.405	130.128	120.971	109.487	96.4825	83.7771	72.2519	61.8856	53.1919	45.5982	38.4293	32.1594	26.7463	21.7313	17.5206	13.9558	10.2728	6.78501	3.93769	0	0	0	0	0	0	0	0	0	0	0	0	0	0	0	0
yeeI	17.9059	0	0	0	0	14.5981	29.5132	44.2759	54.6455	59.2237	63.1373	65.5854	63.9762	62.3564	62.0965	62.4667	63.9283	67.2021	72.1639	76.418	77.6426	76.6252	72.9858	65.7676	56.4993	47.7383	39.9704	33.5031	29.2641	27.5066	27.6333	28.1346	28.4788	28.0896	26.2454	22.4069	17.893	13.8417	10.5244	8.37287	7.54301	6.99629	5.79853	4.22643	0	0	0	0	0
rhoL	185.971	129.16	146.181	115.847	130.354	142.503	147.241	143.944	138.382	140.029	155.679	177.628	202.212	228.106	247.707	258.146	263.578	264.939	262.63	258.681	252.026	242.563	232.092	220.104	206.717	195.56	186.439	176.759	166.837	156.947	144.073	129.126	115.041	102.453	90.8439	81.0797	72.1433	61.5679	49.2684	37.2774	26.7755	17.1907	10.0402	5.48106	0	0	0	0	0
ygeX	252.871	183.944	161.443	63.9397	6.41958	0	0	0	13.6358	26.4542	36.8113	45.1322	49.4154	52.2246	55.313	55.8081	54.5819	52.356	48.1665	42.6227	37.1982	31.2417	25.7923	21.21	16.6706	12.8529	10.5112	8.76702	7.577	7.54671	7.58943	7.50829	7.17204	6.42614	5.06162	3.58496	0	0	0	0	0	0	0	0	0	0	0	0	0
tyrV	0	0	12.0447	32.0265	50.3003	64.3556	68.1206	62.522	57.8037	53.3002	48.3346	48.2693	50.5415	50.9239	51.8287	54.268	55.0133	54.1102	53.7338	53.0104	50.2678	47.1007	44.7735	41.3223	36.4975	31.6379	26.4676	20.8801	16.5089	13.7724	11.8447	10.7056	9.95873	8.99565	7.72702	6.91947	6.13815	5.35086	4.75402	3.86151	0	0	0	0	0	0	0	0	0
yraL	0	4.0865	4.48946	4.42469	8.83879	13.3921	18.156	26.4111	34.319	36.6191	35.6348	34.884	33.0579	30.9542	31.9367	35.6	38.7	41.8068	45.1435	46.2801	44.8633	41.643	35.8794	28.4893	21.4662	16.0986	13.7314	14.799	17.9996	22.2669	26.1129	27.4924	26.1308	23.2317	19.1768	14.5363	10.9014	9.01158	7.9092	7.17165	7.27901	7.59003	6.95979	6.19798	5.99105	5.35907	4.33275	3.71058	3.18796
nac	186.961	153.411	137.985	74.942	5.88274	0	0	0	0	16.255	30.3983	36.3316	38.6366	35.2185	29.6311	25.5729	24.2787	26.2533	31.8572	39.4616	47.7437	56.8212	64.7246	69.8522	72.1528	71.3609	67.0903	60.9091	53.8116	46.7379	40.9163	36.7229	34.0163	32.7991	31.91	31.0262	30.4508	29.0379	26.9549	25.4269	23.4021	20.2386	17.5165	15.3637	12.7052	10.1469	8.67347	7.2084	5.14659
yfdC	36.2974	63.8306	66.4246	52.9778	30.0185	4.50893	0	0	0	0	0	7.44879	18.8415	27.7917	34.0049	35.5921	32.8794	27.9749	21.7169	17.1214	15.5917	16.5303	19.5975	24.3104	27.8291	29.6057	30.8028	30.0483	27.1511	24.0517	21.1952	18.1293	16.0152	15.1991	14.9388	14.7209	14.315	13.9475	13.6304	13.0831	12.8029	12.8977	12.501	11.5108	10.5971	9.08392	7.15013	5.942	5.42314
fklB	39.5545	41.8397	44.9946	43.948	44.0627	49.3209	62.3199	75.6508	84.5725	92.1619	94.6229	90.6185	86.1402	82.6116	78.7616	76.6205	75.6965	72.0928	65.9249	58.0013	48.4139	38.5988	30.4149	23.99	18.79	14.5341	11.4669	9.20816	7.28106	6.23189	5.42097	3.81667	0	0	0	0	0	0	0	0	0	0	0	0	0	0	0	0	0
asnV	14.4265	12.4657	9.53937	0	0	0	0	8.77567	16.2806	21.1694	23.901	26.0821	25.4555	23.0669	21.5501	19.6806	17.6531	17.2723	17.8467	17.7141	17.3521	16.4208	14.5881	12.6815	11.51	10.7335	10.5131	10.8534	10.8402	10.0729	9.15164	8.39532	7.72666	7.40576	7.46467	7.37868	6.32827	4.66815	0	0	0	0	0	0	0	4.37314	5.40794	5.62491	4.99336
rho	0	0	0	0	0	17.2175	36.8263	54.6964	64.2725	66.7714	65.8171	61.9553	57.271	57.7032	62.3438	65.6787	67.0203	66.1324	61.6434	54.8647	48.3992	43.142	39.6452	37.2776	34.5696	31.7188	29.2201	26.3691	23.5548	21.8542	20.5598	18.7337	16.6769	14.5309	12.0603	9.59919	7.30854	5.59329	4.59077	4.11781	3.9908	4.31549	4.45878	4.17391	3.61969	0	0	0	0
U139	0	0	0	0	0	0	13.9548	20.9863	27.202	28.5112	27.9596	31.1948	33.79	34.6824	37.1365	39.64	39.3921	38.3389	37.5751	35.8519	33.984	32.4663	30.6031	27.5817	24.346	21.4704	19.1111	17.9193	18.3349	19.3033	20.1625	20.6876	20.3466	18.8988	16.6545	13.9042	11.1872	8.65593	6.65714	5.68308	5.1136	4.50841	4.38496	4.79422	4.95985	5.32324	6.29598	6.95346	6.59563
cysT	44.4887	41.3168	44.5981	35.3062	33.185	26.3782	17.264	10.4375	5.30504	0	0	5.07718	7.21047	8.29794	8.83799	8.78751	9.06886	10.402	12.8592	15.2636	17.1165	17.9875	17.299	15.4427	13.2634	11.918	11.4908	11.6524	12.3887	13.2165	12.3983	10.3336	8.20865	6.00956	4.26384	4.11294	4.98581	6.03924	7.24928	7.78558	7.44714	7.102	6.80577	5.8812	5.10748	4.46538	0	0	0
yraR	196.519	115.108	100.827	38.3171	21.3831	22.5292	31.0496	44.1914	55.4307	58.2671	58.285	57.8342	52.8347	47.9282	46.7231	47.2992	48.5526	50.7615	53.5923	55.7876	57.1154	57.861	57.6288	56.0673	53.4215	49.7231	45.6512	41.9278	38.8079	36.1935	34.1228	32.571	30.993	28.8456	26.6661	24.7513	22.0074	19.1439	17.287	15.4453	13.4113	12.5563	11.8494	10.2801	9.1603	7.8841	5.86313	4.02595	0
wrbA	31.3185	0	0	0	0	0	0	14.1076	44.7465	76.1493	104.511	135.925	167.145	194.577	221.985	250.708	277.17	303.663	330.215	353.136	371.543	384.893	391.24	390.614	384.915	374.806	362.27	348.669	335.084	321.617	309.094	296.303	282.633	267.639	251.61	234.42	217.443	201.029	185.504	170.527	154.845	138.053	121.064	103.909	87.4522	73.0099	59.4402	44.8581	29.6878
ecfD	155.234	234.489	299.447	329.831	342.062	345.625	332.011	312.572	293.185	273.126	257.867	252.201	253.589	257.858	264.895	269.012	265.504	257.562	247.387	232.628	216.878	203.965	190.769	176.259	163.642	152.371	140.576	129.933	121.301	112.916	103.994	94.833	85.8181	76.6352	67.7511	59.7635	53.382	47.2394	40.8296	34.441	28.1921	21.4976	14.8031	9.41266	4.87775	0	0	0	0
ytfM	26.7698	0	0	0	0	30.1703	64.248	80.2586	80.0399	70.2975	56.9035	45.8828	41.8101	45.4595	51.5612	55.6874	57.5638	56.7336	52.6762	48.0036	44.7238	42.27	40.6308	39.54	37.7412	35.3712	33.2881	30.769	28.0842	26.2496	24.4711	21.7439	18.9864	16.5784	13.5392	10.4504	8.34366	6.4052	4.4092	3.95966	4.64074	4.73169	4.36794	3.68603	0	0	0	0	0
yejH	0	0	0	0	0	0	0	0	0	0	0	0	0	3.47952	10.1541	17.1609	23.1118	27.9359	30.3391	29.7811	27.3634	24.5739	21.7208	18.3451	15.1429	12.8609	10.9978	9.28029	8.20889	8.05763	8.53196	9.46158	10.8615	11.881	11.7742	10.7858	9.61412	8.56546	8.18763	8.45219	8.80779	8.60167	7.44096	5.52981	4.15402	3.72623	3.76603	4.63581	5.8967
rlmB	8.43713	0	0	0	0	7.37413	24.4611	41.3781	54.7615	68.1925	78.8629	83.3434	83.6624	82.9942	80.6207	77.2578	73.4689	69.3519	63.599	56.5931	49.4598	42.1024	34.9178	29.1085	24.1313	19.2267	15.8322	13.4972	11.5696	10.9195	11.3666	11.4599	11.5228	11.4286	10.2494	8.65438	7.02663	5.02584	3.14461	0	0	0	0	3.04925	0	0	0	0	0
ppdD	0	0	0	0	0	0	6.06074	14.6655	16.5649	14.361	12.2488	8.12808	4.68191	6.94865	13.1902	20.6449	27.2821	31.5345	33.0197	31.742	27.3143	22.3625	18.5992	15.0962	13.0138	13.8577	15.0603	15.0257	15.3168	14.7004	12.3556	10.6629	10.1664	9.46747	9.00507	8.9909	8.3552	7.49309	7.27269	8.16754	9.86986	11.6069	12.386	11.3617	8.8571	5.31627	0	0	0
argQ	69.8042	47.792	40.6137	22.3385	19.095	29.4043	45.7707	63.6405	77.836	83.9029	84.2272	81.6032	76.6234	71.8501	68.5162	65.1455	61.4608	58.175	54.4337	51.126	48.7225	46.1819	43.2097	40.4768	36.6781	31.8527	27.7768	24.5261	22.1347	21.4484	21.6035	21.4998	21.1611	19.2515	15.5474	11.6301	7.89766	4.32392	0	0	0	3.21596	3.85432	3.33866	0	0	0	0	0
yhbP	73.3188	64.7099	61.8911	53.0091	50.0757	59.5276	71.1033	82.112	88.1074	85.9549	79.9388	77.0331	74.3464	71.4164	71.5687	73.2145	71.7748	68.9939	66.7589	62.2065	56.1822	51.7844	48.217	44.2894	41.3301	38.8927	35.7453	32.571	29.7222	26.7316	23.7448	21.1224	19.0011	17.0058	15.1779	13.7449	12.056	9.28334	6.43874	4.08335	0	0	0	0	3.53471	3.69362	3.15475	0	0
rsuA	182.879	184.739	215.443	194.878	189.789	191.006	191.58	187.657	181.523	174.124	168.431	166.76	169.922	175.92	183.208	189.321	190.731	187.088	179.029	166.263	150.407	134.291	118.363	103.618	91.4936	81.7493	74.3484	69.2027	64.7445	59.7684	53.9845	45.993	36.5121	27.2231	18.3133	10.7632	5.77511	0	0	0	0	0	0	0	0	0	0	0	0
yqiJ	105.902	112.19	125.673	102.858	84.4297	73.8773	64.3769	60.5379	65.6254	70.0067	71.1742	71.0523	68.3116	63.7563	58.9326	53.9347	49.9641	46.4494	41.7917	38.1184	36.5457	35.4274	34.7512	34.9264	33.8179	30.5919	26.2579	21.3321	16.1266	11.8396	9.13221	7.68265	7.10601	7.0239	7.2164	7.26031	7.41065	7.90982	8.95394	10.1775	11.0759	10.9851	9.42701	6.51057	0	0	0	0	0
pmbA	344.52	247.032	232.2	133.677	97.6952	91.2031	96.7332	106.315	115.682	118.279	118.785	119.989	120.308	121.307	123.505	124.751	125.241	125.141	121.739	115.478	108.097	99.8143	90.813	83.0387	76.7316	71.4395	66.6703	61.9364	57.4711	52.7904	46.9539	40.4844	34.5702	28.5788	23.2111	20.1157	18.8182	18.663	20.2272	22.8014	24.5841	25.3748	24.7042	20.8634	14.7704	7.77189	0	0	0
Empty	0	0	0	0	0	0	0	0	0	0	0	0	0	0	0	0	0	0	0	0	0	0	0	0	0	0	0	0	0	0	0	0	0	0	0	0	0	0	0	0	0	0	0	0	0	0	0	0	0
aspU	323.211	190.056	163.738	64.4904	49.0864	58.3313	79.1907	97.8716	112.069	118.136	118.264	116.201	113.327	110.821	110.183	111.293	112.273	111.974	108.487	101.584	92.7047	82.7676	72.8559	64.0793	56.3522	49.5234	43.7311	38.6286	34.6166	32.3184	31.1988	30.9237	31.0366	30.6564	29.1689	26.531	22.6172	17.4517	12.0824	7.13964	0	0	0	0	0	0	0	0	0
yadN	0	0	0	0	0	0	0	0	0	0	0	0	0	0	0	4.69014	7.43906	10.1691	12.7776	14.1567	14.1461	13.3257	12.2476	11.1927	9.79171	8.63373	8.50503	8.08108	7.23324	7.06766	7.04037	6.47051	6.17582	6.17168	5.81712	5.41256	5.53888	6.17825	7.36974	9.05126	10.619	11.4927	11.5082	10.0506	7.27303	4.23655	0	0	0
argZ	59.1765	73.1652	57.3065	39.1218	9.43711	0	0	0	9.67423	18.4995	22.5515	20.6985	17.3059	13.8817	9.97947	7.8485	8.11466	9.34756	11.7254	14.8953	17.5769	19.7253	21.6026	22.2357	21.9209	21.5567	20.4616	18.657	16.7225	14.564	12.7141	12.6915	13.9982	16.1066	18.9155	21.0869	21.001	19.0667	16.5669	13.9674	11.684	10.0178	9.20052	8.12393	6.26846	4.37447	3.29573	0	3.41811
yhbT	0	0	0	35.5105	72.8683	96.0342	107.288	112.497	111.778	107.267	104.874	104.322	102.685	99.9488	96.3217	92.7176	88.8701	85.0333	82.7817	82.2716	81.361	79.5274	77.1134	73.2943	67.3877	60.1114	52.8232	46.4165	40.8448	36.1098	33.1827	31.6156	29.6944	27.8232	26.8037	25.2309	22.5703	19.6129	16.0073	11.5362	7.13184	3.48593	0	0	0	0	0	0	0
yfiC	0	5.35058	6.96395	6.2992	6.87315	7.34022	9.63879	16.1082	21.9396	24.5434	23.0137	17.505	9.51016	0	0	0	0	0	0	0	3.46592	8.97473	13.0101	15.6293	17.9698	18.8059	18.002	17.5445	16.9153	14.9967	13.6095	12.7562	10.9851	9.06585	7.64142	5.77379	3.98129	3.21989	0	3.10194	4.16103	4.87992	5.05679	5.93121	6.33727	5.94084	6.20095	6.32936	5.11594
dacB	85.3648	128.09	166.934	185.138	196.384	207.815	215.09	220.064	225.084	223.623	217.404	211.901	206.225	202.105	202.321	202.141	197.601	190.554	180.686	167.715	155.413	145.719	136.437	126.86	117.529	107.907	97.7832	88.9248	82.3347	77.4054	73.1908	69.2581	64.5448	58.0716	50.3369	41.939	33.3718	25.9313	20.2777	16.2498	13.8511	11.573	8.53632	4.66839	0	0	0	0	0
infA	1963.18	2828.39	3602.81	3859.05	3959.66	3959.92	3882.8	3768.73	3628.28	3456.66	3265.94	3069.29	2864.97	2658.68	2462.17	2263.53	2054.11	1844.62	1636.1	1430.45	1241.51	1076.44	929.46	800.736	688.29	584.678	488.12	402.47	328.768	266.335	218.501	180.888	148.115	118.17	87.7043	53.4405	20.2461	0	0	0	0	0	0	0	0	0	0	0	0
cls	105.709	173.31	221.571	250.148	261.959	267.186	266.497	261.062	254.577	248.633	240.486	232.591	226.475	219.937	213.151	207.004	198.363	185.761	170.657	153.142	133.592	114.7	98.8485	85.5649	74.4813	66.1703	59.7134	52.6641	45.4806	39.345	32.3809	24.012	16.6743	10.7898	4.36991	0	0	0	0	0	0	0	0	0	0	0	0	0	0
tufA	305.825	292.643	314.241	275.942	258.214	246.297	243.822	245.77	248.632	251.659	256.875	260.345	259.753	256.327	251.009	243.173	233.197	221.037	207.159	192.606	177.327	161.774	147.735	135.187	122.739	110.338	98.459	86.024	72.4433	59.3641	47.173	35.0927	23.7729	14.5303	5.90284	0	0	0	0	0	0	0	0	0	0	0	0	0	0
yhbE	0	0	0	0	0	0	0	0	7.54122	19.7493	30.9664	41.869	50.8113	54.171	55.4035	56.8346	56.5083	55.5966	54.0585	49.6621	43.4072	37.5302	31.9416	27.0386	23.7492	20.9891	17.7275	14.3241	11.043	8.31532	6.74254	6.31327	6.81582	7.73304	7.67903	7.22235	7.10344	6.84889	6.30917	6.79797	7.58922	7.80588	8.05282	8.54222	8.62068	8.38717	7.94357	6.92165	6.10378
fkpB	100.739	85.7131	78.1072	51.946	37.581	31.5726	33.8385	44.8812	58.4724	70.5867	80.651	88.5236	92.2138	92.2126	90.7464	87.0791	80.2465	71.8152	62.8613	52.7778	43.5483	36.1544	29.8264	24.5903	20.5515	16.238	11.7862	8.08814	5.09729	3.33285	3.35974	4.18551	5.17878	6.00642	5.55345	4.1243	0	0	0	0	0	0	0	0	0	3.35507	4.49086	5.2131	5.13413
yqjH	107.335	126.1	133.219	120.782	107.991	96.7519	92.9035	99.2674	109.916	123.997	140.791	156.089	169.231	179.652	184.345	183.787	178.217	166.623	150.829	133.659	115.665	98.1004	82.6818	69.3089	57.7234	47.8898	39.7582	32.8009	26.4075	20.9199	16.4426	12.5877	9.81127	7.72825	5.48411	0	0	0	0	0	0	0	0	0	0	0	0	0	0
hdfR	43.0088	93.0575	116.851	123.011	129.21	122.45	111.794	104.354	102.198	104.803	112.013	122.908	132.999	138.598	137.616	129.657	115.041	97.4616	79.6193	63.094	48.5362	36.6004	26.3597	17.4407	10.5616	5.12597	0	0	0	0	0	0	0	0	0	0	0	0	0	0	0	0	0	0	0	0	0	0	0
lpxP	0	0	0	0	0	0	0	0	0	0	0	0	0	0	0	0	0	0	0	0	0	0	0	0	0	0	0	0	0	0	0	0	0	0	0	0	0	0	0	0	0	0	0	0	0	0	0	0	0
lacZ	34.8392	58.5484	80.9009	93.969	103.378	109.628	109.987	107.387	107.15	109.235	112.647	116.168	117.812	115.635	108.331	95.8798	80.7804	64.8843	48.4403	33.52	21.8658	12.9808	5.81136	0	0	0	0	0	0	0	0	0	0	0	0	0	0	0	0	0	0	0	0	3.52813	3.59717	3.11199	0	0	3.13685
nlpC	58.7515	102.44	128.003	137.921	146.376	153.278	160.612	172.22	187.969	203.798	216.484	228.348	237.952	242.96	243.74	240.462	230.231	213.805	194.752	174.343	153.418	134.441	117.809	101.875	86.5735	72.2	58.6965	46.3206	35.6098	26.637	19.0132	12.4927	6.77074	0	0	0	0	0	0	0	0	0	0	0	0	0	0	0	0
slyD	1229.56	1554.64	1781.33	1729.83	1585.11	1431.8	1276.83	1151.04	1065.6	1016.8	985.127	963.392	942.944	914.077	872.281	825.222	775.029	721.955	669.044	618.94	570.234	521.429	473.908	429.51	387.571	346.043	306.115	268.011	230.408	193.675	159.878	129.502	100.335	71.3823	42.5914	13.122	0	0	0	0	0	0	0	0	0	0	0	0	0
yhcO	81.9536	74.5158	71.132	53.7693	39.6471	33.1755	37.5102	48.2021	62.7896	81.159	99.8094	117.127	132.216	142.981	149.732	152.475	150.489	144.827	136.659	126.763	116.889	107.631	98.6732	91.1767	84.4649	76.9404	69.744	63.7613	56.7691	49.4625	43.7442	38.3613	32.5106	28.1452	24.7433	20.7797	16.6751	12.4768	8.27026	4.27779	0	0	0	0	0	0	0	0	0
lpxC	1975.84	2379.22	2705.02	2610.43	2423.82	2223.55	2012.63	1817.42	1647.64	1501.74	1371.87	1256.9	1152.7	1054.15	959.295	867.337	777.059	689.231	605.588	528.603	461.648	404.575	355.293	313.517	276.561	239.037	201.121	165.169	130.103	96.212	65.9709	37.8093	9.49209	0	0	0	0	0	0	0	0	0	0	0	0	0	0	0	0
map	292.922	285.289	301.929	253.752	223.877	206.091	191.864	183.178	180.427	176.917	172.143	170.436	170.149	167.145	163.105	159.536	153.16	143.649	134.191	124.686	113.92	103.34	92.8752	81.5848	70.3269	59.8855	50.9698	44.3876	39.5164	35.3943	31.8889	27.8166	22.8609	18.1095	13.8419	9.60127	5.56305	0	0	0	0	0	0	0	0	0	0	0	0
cysD	112.317	276.424	386.146	476.543	536.499	544.491	516.094	470.848	416.239	364.743	328.062	303.341	284.251	269.294	256.959	244.399	232.341	222.475	212.509	200.685	187.494	172.823	155.491	137.647	121.098	106.212	92.9181	82.2556	74.4668	68.0421	61.4345	55.5177	49.8356	42.0076	32.6783	23.5505	14.6369	5.23688	0	0	0	0	0	0	0	0	0	0	0
hrpA	126.735	84.4906	76.8384	46.9701	32.9201	32.1274	38.1114	41.9154	43.7273	46.9964	49.7772	52.1899	54.8338	55.3746	51.803	46.4235	39.9451	32.9315	28.44	26.4366	24.7441	23.972	23.639	21.6292	18.3459	15.1185	11.2831	7.74334	5.44072	4.28762	4.17816	5.08491	6.40265	7.74658	8.90001	9.44394	9.62062	8.67398	6.77321	4.61373	0	0	0	0	0	0	4.25264	5.68968	6.32835
hsdM	152.057	161.405	166.279	144.674	120.012	103.375	95.8943	94.6609	96.5178	102.016	108.074	114.269	120.515	124.13	123.593	118.94	110.407	99.6104	88.394	77.5383	68.7929	61.6531	54.2878	47.3595	41.4985	34.904	28.4357	23.8727	20.3101	17.1387	14.9881	13.1764	11.015	8.51105	5.92697	3.80945	0	0	0	3.05792	3.83361	4.11904	4.033	3.47808	0	0	0	0	0
msbB	133.34	121.02	111.2	81.6341	57.203	44.9856	44.2344	55.5548	69.3619	79.7051	88.7735	94.976	96.5557	95.7083	93.0781	88.7208	83.8074	78.4125	71.7911	65.4279	60.3188	54.9968	48.8379	43.3974	38.4177	32.7034	27.3243	23.7341	20.6327	16.8179	12.9811	9.3757	5.37512	0	0	0	0	0	0	0	0	0	0	0	0	0	0	3.40976	4.75931
rfaZ	105.469	109.636	109.632	87.9983	68.1098	55.3404	49.5096	52.0404	62.9791	77.6682	91.0462	101.803	110.794	114.465	112.746	108.952	103.123	94.4202	84.507	74.8667	65.2193	56.1407	47.9038	40.9609	35.3381	30.3705	26.0228	22.5159	19.2497	16.2479	14.0174	11.7095	9.33128	7.17151	4.52661	0	0	0	0	0	0	0	0	0	0	0	0	0	0
serA	70.4388	251.116	368.178	467.908	559.961	607.318	620.915	626.506	627.092	624.058	626.477	636.31	647.331	659.162	670.688	677.429	676.796	668.821	651.289	624.614	592.662	557.453	518.983	480.148	441.447	400.098	356.137	311.48	265.205	218.208	173.666	132.319	92.5412	57.0165	25.6739	0	0	0	0	0	0	0	0	0	0	0	0	0	0
frr	130.587	237.91	304.229	343.995	362.958	363.921	354.662	344.722	336.757	332.438	332.099	334.835	337.034	335.186	327.896	313.935	294.412	270.927	244.486	217.057	191.315	167.001	143.732	123.156	105.729	90.2797	77.461	68.044	61.0984	55.4226	49.6378	42.8399	35.2009	26.2418	16.7989	9.33672	3.45422	0	0	0	0	0	0	0	0	0	0	0	0
tesB	8.98595	45.4512	64.9949	78.4293	90.7341	91.132	84.4347	80.0095	77.0572	76.2276	78.5431	82.8884	87.1998	90.0205	90.3382	88.5017	83.8987	76.8983	69.0946	61.5001	54.7499	49.0146	43.3184	37.8016	32.0187	24.5869	16.8302	10.7054	5.97605	0	0	0	0	0	0	0	0	0	0	0	0	0	0	0	0	0	0	0	0
U66	0	0	0	0	0	0	0	0	3.68387	7.12434	8.9391	11.139	13.913	16.4634	19.8584	24.937	29.3546	32.3772	33.3876	32.0703	29.3898	26.3402	22.5741	19.2308	17.3087	15.2061	12.9123	11.8448	11.545	10.8414	10.8163	11.5611	12.2292	12.5721	12.5899	12.0399	10.8077	8.971	6.71653	4.67158	3.21486	0	0	3.1881	4.72469	6.75209	7.98708	8.82046	9.70729
fldB	261.958	258.867	266.649	216.669	174.117	144.078	125.661	120.22	125.491	133.912	141.049	143.583	139.178	128.925	115.285	100.713	87.192	75.8738	66.6694	59.4588	53.4947	47.9018	42.6397	37.5287	32.3276	27.258	22.9887	19.2027	16.0643	13.8794	12.1663	10.6856	9.99731	9.57273	8.48374	7.34456	5.94631	3.41368	0	0	0	0	0	0	0	0	0	0	3.38988
cmk	135.956	100.664	84.9521	38.6877	4.26879	0	0	0	19.1615	36.9199	46.1964	50.7795	52.6757	49.6455	44.6194	42.2221	40.1004	36.3766	33.2662	31.3347	28.4769	25.5739	23.1818	20.2988	17.2312	14.495	11.6418	9.37201	8.53104	7.85366	7.43189	8.18008	8.95295	8.65706	7.97426	7.14438	5.80622	4.62706	4.43175	5.34077	6.37964	7.05401	7.4315	7.0191	5.77151	4.86208	4.56976	4.67996	5.55378
pgsA	0	0	0	5.12839	20.5166	33.1139	41.6336	50.1975	59.4315	70.6206	81.2659	89.1063	92.0343	90.907	85.7116	77.7267	70.077	65.0088	61.1873	57.5011	54.8346	51.8867	46.5875	40.4722	35.2001	29.0041	22.4246	17.5697	13.767	10.4156	8.76362	8.43454	8.53944	8.91445	8.79886	8.21551	7.59351	6.38333	5.00102	4.36233	4.04755	3.55201	3.59118	3.68553	3.12919	0	0	0	0
nlpA	96.3281	109.808	122.881	115.867	110.578	107.445	103.047	101.103	101.186	100.623	101.422	104.487	107.591	109.235	108.955	106.548	102.803	97.3032	89.9203	82.5416	74.5606	64.1663	53.3732	44.1304	35.011	26.6621	21.1383	17.4227	14.0229	12.0151	11.2348	9.91766	7.80111	5.4216	0	0	0	0	0	0	0	0	0	0	0	0	0	0	0
smf	124.569	133.352	137.901	112.808	84.6279	61.7179	46.8331	43.9551	49.7258	60.327	72.7348	81.629	84.7388	83.8651	80.0011	73.2136	66.1129	59.4962	52.4754	45.4701	39.5999	34.1875	29.2671	25.4613	22.4652	19.5654	16.9191	14.3877	11.4488	8.69849	6.71357	5.29035	4.54267	5.09821	6.01899	6.63977	6.85123	6.298	4.92258	3.36404	0	0	0	0	3.62455	4.19541	4.82214	4.47213	3.15326
plsX	37.1956	33.3644	41.9662	38.3859	40.4962	42.5004	40.3727	38.5902	39.5228	42.5253	47.601	53.1051	56.2648	58.3445	58.7615	56.5424	53.2249	50.0565	46.3769	42.7183	40.1654	38.8848	37.5329	35.4366	32.6609	28.8999	24.246	19.8226	16.4918	14.0585	12.5439	11.6117	10.8741	10.4316	10.1287	10.0814	10.3521	10.6125	10.27	9.8773	8.97683	7.48947	6.23316	5.61538	5.32333	5.45721	5.92964	6.01734	5.50284
ribA	75.7165	128.757	158.249	164.745	164.162	158.319	151.075	147.164	148.089	149.169	145.44	138.464	131.094	121.264	111.133	104.355	98.091	90.4587	83.4168	76.4272	68.4999	61.2401	54.7517	48.6564	43.0775	37.4888	32.0361	27.6128	23.8189	20.7438	18.6332	16.7254	14.4343	11.9342	9.02422	5.92745	3.58102	0	0	0	0	0	0	0	0	0	0	0	3.32363
plsB	202.863	255.212	297.319	297.395	297.465	291.467	285.355	287.161	294.912	306.625	323.591	340.403	352.473	358.085	354.867	344.112	328.397	308.907	286.413	264.297	243.069	221.843	201.121	182.664	166.171	150.069	134.998	121.6	108.552	94.3549	80.825	68.1829	55.3426	42.9371	31.0852	20.2782	9.82422	0	0	0	0	0	0	0	0	0	0	0	0
argP	145.229	135.346	140.286	112.673	101.339	96.8432	88.7777	83.5006	83.3212	81.4322	79.7097	82.2358	84.7797	84.1916	80.9565	75.8222	68.6199	60.9929	53.9976	48.5419	44.1186	40.8825	37.9652	35.1005	32.2817	29.3902	26.3693	23.6741	21.4784	19.8369	18.9255	17.8599	16.4934	14.5426	11.6573	8.39174	5.58721	3.21751	0	0	0	0	0	0	0	0	0	0	0
pyrB	1560.46	2096.25	2481.58	2562.93	2540.95	2514.08	2485.62	2487.2	2499.36	2491.49	2439.3	2335.21	2174.41	1971.48	1744.6	1511.79	1285.13	1078.29	899.856	750.902	629.97	534.473	457.447	389.926	328.673	271.618	217.311	168.18	127.501	93.6464	64.1522	39.029	13.944	0	0	0	0	0	0	0	0	0	0	0	0	0	0	0	0
lepA	226.296	331.24	391.247	398.048	379.999	355.303	330.661	319.258	318.142	320.178	323.121	326.454	324.143	314.708	302.3	288.504	271.668	254.167	237.965	221.802	205.071	188.616	171.985	155.596	139.938	124.714	111.09	99.6133	88.8653	78.1959	67.6846	56.2337	44.1524	32.4728	21.6465	12.5938	5.29137	0	0	0	0	0	0	0	0	0	0	0	0
blc	146.585	115.704	105.44	65.0775	41.9437	31.0432	30.1964	37.7449	50.5878	64.1275	76.4113	87.1072	95.093	99.2405	101.047	101.833	100.376	96.603	92.1144	86.3036	78.4508	70.7495	63.2594	54.8427	46.6594	39.7966	32.9916	26.8867	23.3523	21.6094	19.8329	18.4553	17.1604	14.0634	9.90852	6.99367	5.18242	3.93276	3.76952	3.80824	0	0	0	0	0	0	3.4903	5.76386	7.46771
yhdN	40.6064	72.2374	88.4315	95.4434	102.021	106.374	113.306	124.271	138.558	153.581	168.914	183.976	196.597	206.393	212.283	212.9	209.223	202.268	191.418	179.501	168.245	156.753	145.287	136.034	127.947	119.84	112.459	105.543	97.9892	90.1604	82.4504	75.0173	68.485	61.7396	54.1739	47.0245	39.9111	32.4706	26.6165	22.1388	16.9347	11.0597	4.439	0	0	0	0	0	0
rffC	0	0	0	0	9.87026	18.9849	14.7179	8.77034	0	0	11.7703	23.3107	34.1074	43.5951	47.42	46.134	42.814	37.2898	30.5834	26.2843	23.7267	21.3828	20.8389	22.0056	21.6679	19.5768	17.409	13.7835	8.70671	4.66817	0	0	0	3.10493	4.15834	4.68737	4.67747	3.64891	0	0	0	0	0	3.34687	3.41632	3.78708	4.58621	5.29047	6.52667
vacJ	195.492	268.846	313.64	322.808	311.554	300.758	292.579	290.026	288.732	287.742	285.338	280.16	272.586	263.175	253.635	243.361	231.258	217.525	202.905	186.146	168.784	152.597	137.247	123.455	111.389	99.3276	87.4596	76.9156	65.6729	54.6173	45.541	36.8617	27.5372	19.3032	11.1707	0	0	0	0	0	0	0	0	0	0	0	0	0	0
yjeK	43.9558	116.971	146.515	157.28	162.051	147.376	130.265	121.69	119.602	123.061	130.408	139.718	148.085	153.574	154.435	151.767	145.75	136.578	125.856	116.519	108.373	100.424	92.5308	84.9575	76.3346	66.5488	57.8851	52.0061	47.6703	44.1445	41.9371	38.6957	32.0565	23.892	16.3	8.67897	0	0	0	0	0	0	0	0	0	0	0	0	0
dfp	11.319	83.5411	109.88	122.145	118.388	96.1769	68.6458	47.4389	32.7778	26.1621	27.6991	33.0368	37.4717	41.807	44.4162	43.4301	41.3999	40.4267	39.5229	39.0479	39.2847	38.9453	37.29	34.6806	31.7255	28.4818	25.2818	22.6879	20.7915	19.0212	17.5886	16.8305	16.3814	15.9466	15.4543	14.6375	13.175	11.4933	10.0736	9.1895	8.62001	8.65535	8.95809	8.29929	6.68893	4.88673	0	0	0
ymgC	68.6298	56.9288	57.6277	43.2928	41.9097	46.5385	53.1245	62.8995	73.0678	78.1948	80.5564	80.9914	78.3676	74.3798	70.3554	66.3551	62.5662	58.5066	53.4198	48.4035	43.651	38.9386	35.1618	33.2843	32.2162	31.1355	29.758	27.6081	24.3436	20.4666	16.8099	14.3089	13.1081	12.4398	12.1815	11.7802	10.4207	8.60671	7.53976	7.08596	7.50317	8.88667	10.0915	10.4404	9.93209	8.26051	6.06664	4.62734	3.82073
nlpD	0	0	0	0	0	3.18341	13.2427	21.0511	25.3711	28.3026	26.7555	22.7064	22.8325	25.7589	29.83	36.2169	41.0313	41.9416	40.8244	37.6478	32.0162	26.127	20.587	15.067	10.779	8.27265	6.98802	7.24563	8.59769	9.89249	10.7485	10.7446	9.43387	7.40752	5.3353	3.52817	0	0	0	3.57701	4.59009	5.6766	6.6463	7.18173	7.52843	7.75934	7.61555	7.47826	8.00371
ygjN	33.0655	48.5644	57.3293	56.0848	51.717	48.9549	47.8827	47.0891	48.3528	50.9599	51.3508	51.6107	52.0475	52.3853	53.3803	53.8211	52.1079	48.7478	43.3584	35.5704	27.5226	20.3317	13.9046	9.1792	6.5069	4.7514	3.71558	3.75026	4.07085	4.18311	4.3628	4.81863	4.81558	4.25079	3.55699	0	0	0	0	0	0	0	0	0	0	3.05704	3.14947	3.07211	3.56543
bfd	47.025	144.313	194.727	218.669	238.541	234.255	212.92	192.032	174.496	157.328	147.931	152.567	169.996	200.83	244.078	293.089	343.221	390.934	431.485	461.876	481.36	488.916	484.328	470.133	449.437	423.603	393.83	363.417	331.675	297.062	260.579	224.366	187.33	151.339	119.016	90.2959	63.4628	38.6284	15.3299	0	0	0	0	0	0	0	0	0	0
tufB	14.8172	17.8274	19.8796	16.7142	19.8129	27.6793	32.4627	34.8948	38.933	38.324	31.2535	27.2052	27.0878	26.318	28.3607	35.0165	40.3687	42.9811	45.4493	45.974	42.8631	38.2337	33.5179	27.6973	21.8458	17.3944	14.6842	12.9968	12.8632	13.8727	14.7081	14.8645	14.4898	13.0509	10.8343	9.17274	7.72246	6.34526	5.51387	5.12355	4.35025	3.96749	4.52663	5.9397	7.79231	9.60897	10.7059	10.6607	9.33992
rluD	23.8792	96.3717	148.731	195.307	229.085	240.964	236.911	227.116	220.371	220.1	229.068	247.229	268.188	283.945	293.724	297.755	293.59	283.48	272.155	259.597	244.814	229.713	214.448	198.188	181.79	166.076	151.237	137.349	124.353	112.018	99.1241	85.3828	71.4532	57.0339	41.6044	27.4813	16.07	5.56962	0	0	0	0	0	0	0	0	0	0	0
ytfB	206.99	244.64	289.706	287.212	293.973	299.616	301.243	308.556	324.302	345.102	372.11	400.004	425.909	448.073	462.079	467.446	466.351	456.785	438.182	414.123	385.519	352.923	318.382	283.904	250.195	218.581	190.097	166.187	146.812	130.656	116.269	102.569	87.8855	71.4416	52.8808	33.6789	15.3422	0	0	0	0	0	0	0	0	0	0	0	0
nohB	11.569	20.1759	14.6608	7.18365	0	0	0	0	0	0	4.26706	13.2982	21.4678	26.7556	29.5769	30.8459	28.7238	24.1018	19.8903	16.8616	14.2557	12.8455	13.1472	13.7887	14.1071	14.5525	15.389	15.9618	16.6074	17.3939	17.6062	16.6464	15.3063	13.9225	12.1923	11.1752	11.4528	11.8122	11.3949	11.206	10.7306	9.54316	8.9561	9.50785	9.87433	9.76305	9.21567	7.82426	6.20364
panE	0	0	0	8.95374	24.704	31.2595	31.3484	30.6798	29.202	29.023	32.4332	36.8947	40.3474	43.4884	43.4953	39.7011	34.539	28.3407	21.8799	18.1376	17.1182	16.2319	15.8433	15.9327	14.0526	10.939	9.3284	8.36074	7.15587	7.57601	8.77675	8.96342	9.14246	9.72913	9.44363	8.85325	8.32747	7.15334	5.58999	4.04547	0	0	0	0	3.00807	4.66126	6.00683	7.02206	7.69543
lgt	12.7572	99.0117	140.328	160.205	163.712	146.961	116.766	94.0576	84.0702	81.1472	84.6664	92.6226	97.3613	97.7841	94.981	88.1157	79.3022	71.2589	64.4523	59.7621	56.8685	54.3245	51.4403	47.4822	41.3462	33.7712	26.1276	19.6219	15.0738	12.6135	11.7965	11.9233	11.4482	9.37972	6.31396	3.03505	0	0	0	0	0	0	0	0	0	0	0	0	0
ygjV	90.6623	92.1548	93.5957	75.6765	59.8396	49.1415	43.3336	44.6044	50.3919	56.4679	62.6819	68.4394	72.1714	72.9119	71.8485	69.9098	66.3233	61.8779	58.2111	55.3694	52.1084	48.6878	44.7776	39.6446	33.6927	27.7844	22.5147	18.0047	14.6516	12.2254	10.4478	9.00353	8.16916	7.2078	5.81955	5.05919	5.09338	4.98029	5.67708	7.84363	8.96802	8.34447	7.47246	5.96797	3.02238	0	0	0	0
yheO	270.57	344.153	419.298	430.669	436.471	438.986	428.343	414.443	411.056	413.384	417.939	430.615	446.031	454.447	458.642	459.681	452.3	438.92	423.005	402.582	379.054	357.252	336.738	316.87	299.312	282.842	264.896	245.873	226.822	207.33	187.49	168.361	149.322	128.494	105.728	82.3961	58.649	35.0097	13.2623	0	0	0	0	0	0	0	0	0	0
prfC	5.6786	71.6496	100.816	113.99	115.659	99.9568	75.3934	59.6923	53.3624	51.3723	53.4369	56.0719	54.8841	51.1049	47.2632	43.3605	40.0159	37.7904	35.1284	30.7849	25.3632	19.2559	12.8879	7.98218	5.74299	5.2735	6.26832	7.96053	8.91602	8.78297	7.87352	6.19262	4.9823	5.0862	5.75496	6.90851	8.12998	7.98202	6.40072	4.54082	0	0	0	3.10233	4.16114	4.32455	3.51114	0	0
rfaH	60.0595	151.271	199.196	225.525	241.532	236.292	224.019	215.301	212.305	211.435	209.81	206.756	199.979	189.437	178.665	168.627	158.275	147.606	136.066	122.803	107.995	92.9375	78.8932	66.3955	55.2524	46.0063	38.4476	31.5899	25.4904	20.5639	16.0224	11.8519	8.71445	6.03601	3.24764	0	0	0	0	0	0	0	0	0	0	0	0	0	0
msrA	40.8833	61.5217	83.043	97.9383	116.331	127.832	135.027	143.037	151.433	161.655	176.842	193.384	207.811	219.666	226.149	226.497	222.323	212.69	198.341	182.813	166.429	149.168	133.777	120.106	106.063	92.6547	80.5776	68.6972	57.9259	49.6402	42.43	35.6153	29.5086	22.5727	15.0976	8.28648	0	0	0	0	0	0	0	0	0	0	0	0	0
rpmE	922.106	1126.96	1296.16	1238.7	1115.91	975.144	826.244	689.123	584.597	512.12	457.654	415.26	380.723	347.618	313.182	281.857	253.491	228.658	208.132	190.99	175.76	162.916	149.329	134.049	119.523	104.628	88.9175	76.0904	66.0584	55.9038	47.2897	39.9331	31.6346	22.8568	15.269	7.81251	0	0	0	0	0	0	0	0	0	0	0	0	0
tolA	7.70308	43.1209	49.1424	49.8871	51.995	43.7925	35.3409	36.8568	38.4601	37.4945	38.2367	40.248	41.7661	45.4601	51.6773	57.2667	60.3494	60.3841	57.4644	52.1259	45.174	38.5046	33.4938	29.443	26.1764	23.6872	21.0615	17.8303	14.9138	12.9144	11.9634	12.3236	13.7339	15.0509	15.1708	14.3532	12.3455	9.57414	7.48667	6.92958	7.46485	9.43073	12.1682	13.9789	14.2988	12.6429	9.57085	6.13427	3.25158
prfB	69.4133	173.933	225.786	247.413	269.005	267.46	255.307	247.983	245.303	242.16	237.626	235.061	232.437	227.533	222.228	217.651	211.9	204.541	196.955	187.903	176.419	163.791	151.07	138.096	126.154	114.915	103.559	92.4632	81.3643	70.0837	60.5231	53.0014	45.9811	39.9066	34.0605	26.3261	17.7414	9.65877	0	0	0	0	0	0	0	0	0	0	0
yhaM	104.031	57.9753	43.7931	6.86992	0	0	0	0	0	0	9.21975	18.6729	26.6049	33.7787	40.7749	44.765	45.152	44.4718	42.8557	39.5659	36.0208	33.0888	29.5116	25.2925	21.0071	16.0884	11.1178	7.62665	5.71445	5.21835	6.26241	7.76254	8.78433	9.10612	8.61941	7.59881	6.66512	5.78541	4.84093	4.31309	4.26373	4.35507	4.5571	5.27921	6.1029	6.43	6.05303	5.49651	4.95165
yhfG	0	0	0	0	19.0187	33.0665	38.227	44.2187	55.624	68.621	82.3202	99.3256	116.747	130.673	140.573	146.926	149.525	148.044	142.783	135.951	128.511	119.704	110.306	102.091	94.0117	84.5435	75.3152	67.286	59.6589	52.5184	47.7645	44.8006	41.6476	37.8839	34.4952	30.6782	25.2673	19.8654	15.4812	10.9511	6.22128	3.04682	0	0	0	0	0	0	0
tsf	0	7.85041	12.4691	13.2856	18.4487	28.9557	38.5634	48.8441	62.8606	69.9059	68.0671	64.1218	59.3432	53.2554	49.7122	49.7657	51.5428	52.8956	52.3538	51.7663	50.2752	46.0928	40.8528	36.3678	30.5666	24.3534	19.9899	17.1191	15.2653	14.8045	14.7814	14.1539	13.3885	12.0593	10.4418	9.53115	9.35441	8.89278	8.17173	7.55828	6.81407	6.01127	5.85733	6.57555	7.52613	8.25455	8.57566	8.21487	7.55016
glgS	0	0	9.79898	60.3052	125.216	186.581	238.103	292.094	353.791	414.568	478.811	550.016	621.022	689.556	757.578	817.581	860.543	883.313	883.055	857.096	809.728	749.715	683.876	618.328	558.258	503.802	454.378	410.025	367.127	324.976	286.964	251.458	216.718	184.997	154.938	124.223	94.9365	67.1034	40.901	17.8572	0	0	0	0	0	0	0	0	0
yjgA	141.329	174.22	203.929	200.722	190.84	181.317	164.44	145.125	131.912	123.018	116.422	115.307	118.563	119.9	117.857	113.967	107.748	99.2483	89.997	81.6532	74.2096	66.7837	59.373	53.378	47.5631	41.2497	36.2948	32.6211	28.4719	25.1652	23.0535	20.3941	17.4644	14.5142	10.7515	6.52791	0	0	0	0	0	0	0	0	0	0	0	0	0
thrU	0	0	0	0	0	0	0	0	0	0	0	0	0	0	0	0	0	0	0	0	0	5.00883	14.0212	22.5196	30.4217	36.9712	38.5225	35.9899	32.9957	29.9109	27.5218	26.1092	25.7106	25.8571	25.7351	25.2406	24.0526	21.4426	18.1243	15.331	13.4317	12.8402	13.3482	13.8089	13.1299	10.9322	7.22008	3.44627	0
yhjY	8.08329	24.6217	33.4087	43.392	55.4744	63.6849	74.279	88.0015	101.168	117.356	137.166	157.836	180.959	205.338	227.675	247.664	262.415	268.737	268.037	259.222	242.798	222.753	202.315	181.164	161.518	143.758	126.291	108.662	92.225	77.2539	64.4013	54.7197	47.4006	41.0169	34.9912	28.3669	20.4617	12.3288	5.1354	0	0	0	0	0	0	0	0	0	0
plsC	0	0	0	0	0	5.6973	18.1516	32.0381	43.0825	48.3493	48.6966	46.8321	43.6539	41.9011	44.8797	50.2438	55.3552	60.6173	65.0859	66.9905	66.2027	63.2021	58.2839	51.8567	45.0448	39.3717	34.6192	30.4765	27.4742	24.8388	21.1129	17.2976	14.2944	11.4458	9.20425	8.65887	9.11388	9.42928	9.56319	9.83796	9.24185	7.24458	4.84599	0	0	0	0	0	0
yhbC	186.6	252.764	283.685	262.782	216.241	168.947	124.406	94.6667	83.6449	83.6463	87.4889	92.8953	95.6428	93.6432	89.6014	84.2763	77.2471	69.8618	61.7402	52.2675	43.402	36.1026	30.0578	25.9614	23.6016	21.6512	19.9779	18.2642	16.5235	14.8233	12.5236	9.75072	7.41987	5.13474	3.02992	0	0	0	0	0	0	0	0	0	0	0	0	0	0
ygjJ	0	0	0	0	0	0	0	0	0	0	0	6.30177	13.3011	21.0659	27.5159	31.5515	32.7989	31.3204	27.9852	24.1398	20.2944	17.0362	14.62	13.5104	13.824	14.7491	15.1079	14.9731	14.0795	12.2045	10.0894	8.585	7.65239	6.742	6.2864	6.70142	7.696	8.75096	10.2162	11.3109	11.0592	9.84061	8.25059	6.69216	5.83258	5.89994	6.31897	6.9103	7.3577
ygiW	29.067	4.4744	0	0	0	0	0	5.45773	19.6219	32.6144	44.1057	55.1399	64.0249	69.5527	72.5369	73.568	72.4564	69.2728	64.6844	60.0872	55.9526	51.9166	48.6272	46.5421	44.6613	41.8968	38.805	35.6215	32.252	28.9316	26.3608	24.6759	23.4128	22.2463	20.9438	19.7343	18.0542	15.7012	12.5493	9.29655	6.37582	4.01349	0	0	3.02303	0	0	0	0
greA	211.813	249.682	290.092	282.398	269.639	257.164	235.81	212.3	191.631	173.772	160.65	154.678	153.393	152.796	151.322	149.102	146.222	141.505	135.932	130.15	122.758	113.82	104.733	95.4338	85.8591	76.2421	66.1241	56.2645	46.9711	38.1485	30.6796	25.1501	20.125	15.5366	11.5658	7.72231	3.44432	0	0	0	0	0	0	0	0	0	0	0	0
ppiC	0	46.8991	92.1104	139.679	181.124	197.746	193.075	178.573	157.922	137.005	122.684	113.156	108.513	108.344	108.895	109.685	110.12	107.208	101.525	95.5577	88.0823	79.2573	70.9472	63.4339	55.5976	48.5696	43.7847	40.8231	38.6572	37.4172	36.5661	34.5303	31.4101	27.4302	22.6401	17.8782	13.1889	8.62926	5.18053	0	0	0	0	0	0	0	0	0	0
ygiU	159.381	150.433	156.383	125.079	111.042	104.716	97.8119	100.912	109.921	115.506	121.151	127.472	127.701	121.901	114.651	107.168	99.4073	92.8604	88.6557	84.6831	79.0192	73.5293	68.9165	63.8111	59.518	57.4809	54.8578	50.5455	46.8189	43.261	38.429	34.4353	32.8372	31.7173	30.0831	28.7023	26.6699	23.0388	18.0805	13.0119	8.89509	5.48095	0	0	0	0	0	0	0
priA	58.2524	70.8119	70.794	53.9807	33.8885	16.2134	3.47412	0	0	8.20046	15.0494	20.4783	24.0694	24.9023	23.6302	21.9543	21.4421	21.683	21.8627	22.4026	23.4939	22.9546	22.0815	22.6249	22.9577	22.8523	23.9566	25.0734	24.6933	23.9912	22.7393	20.4798	18.2771	17.0603	16.2171	16.0916	16.7971	17.2401	16.5749	15.9042	15.5846	14.6178	13.5245	13.4277	12.7784	10.4633	8.2598	6.71045	4.77787
rbfA	0	0	0	0	0	0	0	0	0	0	0	0	0	0	0	0	0	0	0	4.5409	11.0798	16.8681	22.3195	26.3503	26.6266	24.6751	22.7978	20.6544	19.1956	18.1102	16.5643	15.1915	14.0598	13.0062	12.7358	12.9048	12.3044	11.3618	10.1754	8.51108	7.34575	7.20235	7.33621	7.45005	7.33958	6.64643	5.88856	5.47363	5.56421
yraQ	20.3975	25.278	22.5977	21.1019	30.4701	42.4699	57.4216	72.9683	83.9376	88.6406	89.6331	90.1134	90.2119	89.5626	87.8046	84.0095	78.2173	70.9814	62.6636	54.7904	48.2772	42.1734	36.8182	33.6376	31.6961	29.7423	28.9997	28.7718	26.9381	24.636	22.71	20.2245	18.0782	17.2462	15.9364	14.2306	12.2414	9.09296	5.73703	3.45337	0	0	0	3.27308	4.01471	4.22916	3.85146	3.23898	0
U139	25.8211	54.6558	61.175	58.4126	56.6554	46.1834	36.1816	29.0493	20.67	13.787	9.75282	7.67859	7.30772	9.66522	13.8578	17.8173	21.5158	25.636	28.8002	29.7995	29.0959	26.7722	22.1864	17.2259	13.485	10.8107	9.52068	10.3538	11.8478	12.8213	13.5747	13.8799	13.2246	12.2838	11.1583	9.92254	9.26258	9.02732	8.67548	8.65356	8.80281	8.21214	7.12256	6.37959	6.32459	6.61299	7.02678	7.73684	8.01894
ygiZ	0	0	0	0	0	0	0	0	0	0	0	0	0	0	0	0	0	0	0	0	0	0	0	0	0	0	0	5.93726	10.0432	13.4867	16.5926	17.8084	17.1339	17.0235	17.6817	18.2552	18.8177	18.6708	17.0084	14.7424	12.6366	10.8252	9.97555	9.84584	9.33341	8.31492	6.74931	4.59387	0
smf_2	19.4266	21.5725	27.1197	30.1926	38.9378	48.4985	50.9833	51.8502	51.7758	46.9128	42.2059	39.7263	36.8647	33.6879	31.4296	28.6546	26.2694	24.5909	21.6591	18.5459	14.954	10.0516	4.62618	0	0	0	0	0	0	0	0	0	0	0	0	0	0	0	0	0	0	0	0	0	0	0	0	0	0
wrbA	0	0	0	0	0	0	23.5839	58.3676	96.0044	138.264	184.767	227.819	267.306	308.186	346.49	379.088	406.809	427.362	437.361	437.203	429.134	415.748	398.761	379.837	361.615	343.582	323.93	303.236	282.429	261.369	240.851	221.583	203.698	186.159	166.796	145.393	122.765	97.9648	72.234	48.7075	27.4074	7.60508	0	0	0	0	0	0	0
pyrC	60.2589	163.771	217.515	256.234	283.148	279.904	268.774	259.848	247.342	235.058	225.865	216.484	204.339	191.782	179.451	165.815	151.657	139.288	127.913	116.953	109.012	102.71	95.4809	88.6177	82.7134	74.8699	66.4504	60.056	55.0882	50.8505	48.5222	47.5764	46.4122	44.2925	40.8652	36.2419	30.5728	24.0335	17.0157	10.7668	5.39378	0	0	0	0	0	0	0	0
yohD	95.8386	125.265	139.972	134.77	123.836	117.581	116.394	124.473	137.437	149.188	158.253	164.674	166.756	164.215	159.065	152.222	141.756	128.568	115.064	101.271	87.0724	75.1091	65.6501	56.9495	48.9426	42.0882	35.5114	28.8864	23.506	20.1983	17.8031	15.8337	14.9787	13.8781	11.0597	8.39247	6.30875	3.38224	0	0	0	0	0	0	0	0	0	0	0
glgB	0	0	0	0	0	0	0	0	3.57132	8.54263	11.8002	17.5339	27.35	35.7904	43.1193	52.0218	58.0046	58.6374	56.6203	53.2974	48.2049	42.9778	39.0075	36.257	33.7212	30.5084	27.072	23.8395	20.3174	16.9533	15.4264	14.9891	14.5346	14.607	15.0119	14.3155	12.7018	10.6252	7.82279	4.29644	0	0	0	0	0	4.83817	6.79837	7.83302	7.53047
psd	58.6486	73.945	102.146	115.562	121.23	123.689	115.244	94.946	73.708	56.9202	45.4392	41.4274	44.7105	52.848	61.4371	67.5786	70.6794	71.1967	68.5	62.976	56.8576	51.5883	45.7983	39.9601	36.5558	34.5615	31.7861	29.8258	29.2987	27.477	24.2145	21.5763	19.0029	15.7278	12.9227	11.276	9.81579	8.22515	6.97186	6.36233	5.77536	5.12219	4.66415	3.88953	0	0	0	0	0
ygjQ	104.246	62.6579	36.3468	0	0	0	0	0	0	0	0	0	0	0	0	0	0	0	4.9046	7.9647	11.1647	14.0527	16.0565	16.6627	16.0682	15.1275	14.3102	13.4053	13.1204	14.2476	15.6949	16.3915	16.8977	17.1725	16.1744	14.375	12.9871	11.8573	10.5928	9.80963	9.77738	9.98116	9.81415	9.63619	9.92011	10.0073	9.59478	9.99628	10.8996
ygiD	28.8597	21.6185	22.1371	17.2294	16.379	17.997	17.8424	18.5537	21.9438	26.9474	32.9909	40.0863	44.3935	43.5143	39.5996	35.8327	32.637	31.5965	34.7522	39.4538	42.5775	44.3512	44.725	41.9039	37.6711	34.2032	31.0208	27.9827	26.7185	26.3581	25.1691	23.948	22.9296	20.7454	17.5903	15.1231	12.5724	9.75113	7.56578	6.54725	5.85105	5.64141	6.28564	7.24719	7.71312	7.60719	7.62551	7.30745	6.97717
fkpA	0	0	5.56853	18.576	24.5413	21.8306	18.1256	16.6725	17.189	19.555	24.5626	27.0704	24.7077	20.1872	15.062	8.1625	0	0	0	0	0	0	0	0	0	0	0	0	0	0	0	0	0	0	0	0	0	0	0	0	0	0	0	0	0	0	0	0	0
rpsB	2511.4	3106.29	3558.91	3465.97	3228.01	2935.67	2615.64	2329.78	2101.44	1929.23	1798.38	1696.46	1606.7	1516.7	1419.86	1317.96	1212.67	1107.87	1006.73	916.849	842.307	779.843	726.259	681.89	640.326	593.506	543.71	494.837	444.443	393.776	347.721	305.964	265.484	225.798	186.313	146.937	106.4	64.7262	25.1993	0	0	0	0	0	0	0	0	0	0
ligA	205.201	233.64	279.832	277.464	280.486	286.436	285.159	278.106	272.85	268.212	264.161	265.736	268.61	271.053	271.253	265.628	253.874	238.178	219.245	198.839	180.444	164.597	150.849	137.893	125.637	113.182	100.233	87.5787	77.3713	70.351	65.62	62.3738	59.5002	55.1393	47.512	38.2444	28.7239	19.6735	12.5227	8.3085	5.63591	3.23399	0	0	0	0	0	0	0
yohJ	282.537	205.585	189.629	116.752	80.0835	64.4049	67.7938	72.0553	71.4278	70.087	66.4072	58.6499	50.7255	45.7419	43.0062	41.619	42.0158	44.5012	46.9472	47.4802	46.9795	45.9383	42.8784	38.2291	33.5765	28.6811	23.216	18.6486	15.7857	14.0952	13.5712	14.2373	15.1693	15.5383	15.3488	14.5653	13.2511	11.818	10.7984	10.0976	9.33451	7.98185	6.14549	3.62787	0	0	0	0	3.28958
Empty	0	0	0	0	0	0	0	0	0	0	0	0	0	0	0	0	0	0	0	0	0	0	0	0	0	0	0	0	0	0	0	0	0	0	0	0	0	0	0	0	0	0	0	0	0	0	0	0	0
yhbX	0	0	0	0	13.2673	36.9759	44.4383	44.9165	43.2162	40.7058	39.9016	43.3171	49.8095	56.9883	65.1785	75.0238	83.3067	89.2074	93.4738	95.4165	94.2377	91.17	87.2464	82.5272	77.7912	73.3649	69.1771	64.9736	60.9612	56.599	51.5441	46.7463	42.5021	38.0661	33.4608	29.7539	25.9489	20.9387	16.0488	11.7237	6.73523	0	0	0	0	0	0	0	0
ygjR	24.9093	74.2891	85.7766	86.4288	81.4865	61.1892	41.0746	31.4205	26.7975	27.675	33.2237	42.3369	50.3197	53.9308	55.6449	55.8022	52.9659	49.8434	49.2066	48.8947	48.9293	50.1272	50.723	49.8042	48.0614	44.6751	39.2075	33.6513	28.4977	23.755	20.2537	18.4156	16.9935	15.5145	14.0532	12.6713	11.0991	9.09569	7.23257	5.36258	3.52106	0	0	0	0	0	0	0	0
ygiF	0	0	4.90217	17.6705	29.682	33.4463	33.5697	34.419	29.9406	23.8714	23.5139	25.2379	26.0186	29.4781	34.8038	39.3421	44.728	49.5138	51.9829	53.2638	53.102	50.8632	48.2553	46.429	44.1614	41.9532	40.0783	37.686	34.5787	32.3284	30.8187	29.5096	29.3541	29.9185	29.3185	27.6317	25.631	22.0705	17.2545	13.022	9.41849	5.87678	3.34184	0	0	0	0	0	0
rfaQ	95.4712	96.9965	106.876	87.0706	75.3688	63.3586	47.8891	37.5954	35.6361	35.1919	37.7806	44.7836	51.7962	56.3241	59.9502	62.5029	61.8993	58.7394	55.6953	52.9284	50.051	48.9976	50.0975	51.1702	51.6018	51.2938	49.5528	45.8291	40.4654	34.8444	29.4098	23.3533	17.3563	12.3402	6.80429	0	0	0	0	0	0	0	0	0	0	0	0	0	0
yfcG	0	0	0	0	0	0	0	0	0	0	0	0	0	0	0	0	0	5.11218	15.9968	28.437	41.8424	56.0601	67.0151	73.2151	76.8123	77.6821	75.6522	71.6986	67.1249	61.966	56.8399	52.6406	49.0111	45.5545	42.7355	40.4689	38.0902	35.603	32.2566	28.2793	23.8802	19.0986	14.4705	10.8311	7.83636	5.08997	3.1628	0	0
parC	0	0	5.5036	23.5539	49.1414	72.9171	87.7389	93.0342	87.1435	72.6658	55.6479	40.2515	27.6308	19.2176	15.9448	16.3576	19.9616	25.2185	29.7524	32.3556	33.7948	33.8284	32.7983	32.039	31.5416	30.188	28.0891	25.7094	23.3563	21.9558	21.7828	22.975	24.6924	25.4236	24.3398	22.0689	18.3692	14.0391	10.6184	8.30403	6.87464	6.62886	6.51631	5.89392	5.45318	4.51046	3.14179	0	3.13143
cysS	129.689	199.84	249.221	267.762	267.177	248.447	221.13	196.079	172.523	154.648	145.497	140.804	134.98	129.143	122.122	112.507	101.554	91.174	81.756	73.5244	67.8063	63.9339	60.6609	57.3711	53.3316	46.8038	39.1227	31.9831	25.6717	21.5946	20.4594	20.3703	19.9852	19.2118	16.8142	13.3665	9.85167	6.98141	5.13684	4.28185	3.6199	3.3006	3.05861	0	0	0	0	0	0
hrpB	0	78.6243	99.6671	117.832	128.924	120.48	112.204	112.495	111.516	112.294	117.899	121.997	124.555	128.664	130.752	129.507	126.793	121.972	114.321	106.258	98.2277	89.5315	80.1069	70.4874	61.2656	52.9815	45.9623	40.6593	36.9577	33.3084	28.9521	24.376	20.0138	15.7193	11.7626	8.88921	6.56515	3.98637	0	0	0	0	0	0	0	0	0	0	0
mazG	166.889	95.7333	56.2409	0	0	0	14.09	41.7827	70.09	89.7133	98.5585	99.3838	95.3041	85.9706	76.3037	71.7965	71.8099	72.4908	74.6691	78.0574	79.0242	76.3174	71.6247	65.2458	56.4023	46.8051	38.6433	31.9847	26.2518	22.4583	20.3865	18.2628	16.263	14.9565	13.1668	11.0913	9.79669	8.61795	7.20593	6.60624	6.29073	5.11431	3.77512	0	0	0	0	0	0
lysU	207.333	58.4	41.8301	0	14.4915	76.1509	124.309	157.815	184.081	192.714	187.853	181.005	172.559	162.69	156.217	155.587	156.995	158.43	159.147	158.622	154.842	146.792	136.002	124.563	112.163	100.203	92.0029	87.3412	84.1131	81.974	80.4237	77.86	74.0655	70.0917	66.4835	62.9334	58.6547	54.0901	49.4305	43.9495	37.785	31.8168	24.8337	16.9461	9.23047	0	0	0	0
eutS	93.6667	65.8839	57.379	38.6201	41.9408	52.8662	64.6941	76.8715	85.4066	88.408	86.3727	81.0137	74.7819	70.9469	70.5767	72.7628	77.2592	81.4386	82.6688	81.2027	77.745	70.988	62.7316	54.8994	46.6838	38.976	33.7819	30.1601	27.0738	24.9386	22.7436	19.7173	16.5661	13.9338	12.013	10.9243	10.0393	8.67751	6.81028	4.87348	3.07945	0	0	4.27748	5.32482	6.07729	6.41176	5.45206	3.87392
dusC	305.678	317.446	303.594	262.547	221.867	190.33	171.091	162.37	153.271	147.7	143.398	136.04	131.947	131.673	128.44	125.069	124.563	122.122	116.7	111.92	106.559	98.0573	87.9155	77.6429	67.2944	57.1524	48.5165	41.8989	36.4247	31.1871	26.4093	22.357	18.4882	14.942	11.9501	9.49134	7.0111	4.41915	0	0	0	0	0	0	0	0	0	0	0
gltX	39.6973	74.6324	102.656	128.51	150.923	160.755	162.363	159.844	151.345	141.435	136.326	132.614	128.401	125.552	122.959	118.387	114.044	111.177	108.912	107.079	105.298	102.356	97.1241	89.7007	80.2402	69.6678	59.0631	49.5062	41.6815	35.8981	31.5389	27.8664	24.4551	20.6684	16.1353	12.13	9.02574	6.28632	4.54066	3.63452	0	0	0	0	0	0	0	0	0
yebS	272.471	181.38	161.988	93.1627	66.4343	58.3406	57.0861	60.9956	68.9462	73.7127	75.1536	76.4579	75.9539	73.4877	72.7991	75.2385	76.6928	75.7565	74.0876	70.034	61.8958	53.1805	46.1377	39.0801	32.4693	27.879	24.1121	20.2993	17.7297	16.0774	14.2699	12.6125	10.9193	8.4389	5.97514	4.28255	3.08408	0	0	0	0	0	0	0	0	0	0	0	0
lacZ	23.6995	39.3496	54.5188	67.438	82.4119	95.2236	104.829	113.906	120.684	126.021	131.418	134.935	135.033	132.771	126.958	117.015	104.892	91.9156	78.3824	65.1342	53.5545	43.4409	34.3834	26.2688	19.6903	14.283	10.0361	7.58265	6.47668	5.62327	4.64813	3.68653	0	0	0	0	0	0	0	0	0	0	0	0	0	0	0	0	0
seqA	367	452.912	458.18	411.122	382.568	357.978	336.394	312.571	286.739	264.282	246.181	232.461	225.106	222.76	223.16	224.344	224.402	221.158	214.409	204.476	192.513	178.788	163.623	147.203	130.258	112.756	96.0034	81.6927	69.9227	59.6075	50.204	41.0224	30.4791	19.9194	10.3169	0	0	0	0	0	0	0	0	0	0	0	0	0	0
ygeQ	72.3333	98.8048	66.5301	32.2266	25.8921	25.1101	29.8149	43.3479	58.2751	66.6114	71.1036	79.1966	87.9094	94.8117	102.413	108.752	109.906	106.574	101.076	94.185	87.0236	80.294	73.6693	66.6573	59.1174	51.1236	43.8994	38.2092	33.9162	30.7289	27.9986	24.6495	20.886	17.4693	14.584	13.1072	12.928	12.7012	12.1344	11.4533	9.49419	6.76136	5.01466	3.82122	0	0	3.21162	3.72293	3.74838
skp	293.667	553.6	818.2	768.182	705.047	648.202	615.148	592.389	568.799	559.039	559.863	557.435	554.446	554.299	544.868	528.374	513.377	496.419	474.569	454.842	434.87	410.903	386.412	362.221	335.375	308.886	284.969	261.913	240.835	222.639	204.205	183.678	162.319	139.188	115.06	92.9014	73.0058	54.8597	38.7874	24.1369	9.01529	0	0	0	0	0	0	0	0
ypfG	101.961	65.5552	66.2492	47.2689	48.4505	50.2244	54.1516	58.5282	64.6786	73.1277	81.3893	87.366	91.9962	95.1261	95.6776	94.7357	92.5077	88.3164	82.4641	75.9185	68.6572	61.1212	53.9184	47.2432	40.4341	33.9256	28.601	24.2612	20.3711	17.5968	15.9612	14.1116	11.7865	9.34806	6.76278	4.2308	0	0	0	0	0	0	0	0	0	0	0	0	0
yeiE	53.8889	124.389	126.513	127.782	142.36	144.274	150.213	159.402	159.276	156.713	155.141	150.608	147.801	149.695	151.205	153.216	157.086	158.219	155.878	152.159	144.869	134.295	122.426	108.814	93.7905	79.4538	65.6829	53.2826	44.4744	38.9489	35.0706	32.4292	30.6005	27.9561	23.9127	19.6891	15.9928	12.4411	9.57083	8.01701	7.0357	6.14401	5.19085	3.62696	0	0	0	0	0
stpA	152.307	218.887	230.718	218.227	204.225	182.394	168.481	168.228	169.118	170.336	172.62	169.258	162.826	158.551	154.306	151.033	151.354	150.848	146.25	139.922	130.443	117.11	102.114	87.4038	73.3705	61.452	52.0051	45.3778	41.4641	38.25	34.5495	30.4468	25.334	18.5299	11.583	5.69947	0	0	0	0	0	0	0	0	0	0	0	0	0
tolB	572.333	654.891	654.875	574.071	530.483	512.113	497.61	481.64	458.818	427.253	390.089	352.25	317.85	291.183	270.234	252.62	236.963	221.896	206.262	191.067	176.899	163.519	151.207	138.854	125.16	111.179	97.911	84.4213	72.1373	62.4368	53.6716	44.9049	37.0383	29.1606	20.9857	13.8428	8.12807	3.23709	0	0	0	0	0	0	0	0	0	0	0
rluF	49.7504	54.5835	67.8071	73.2896	81.6769	90	97.1536	102.374	105.8	109.359	114.198	119.755	124.533	127.742	127.903	124.301	116.405	105.149	92.638	79.4874	66.233	55.0394	45.9819	37.7313	31.1942	26.3095	21.0646	15.7643	11.6868	7.95075	4.49868	0	0	0	0	0	0	0	0	3.29959	3.653	3.25038	0	0	0	0	0	0	0
helD	9.16667	139.8	207.51	181.144	171.065	157.555	141.334	138.63	139.195	133.093	126.069	121.811	117.387	116.27	119.041	119.862	118.762	117.686	114.928	110.727	106.853	102.362	96.3976	88.4366	78.5965	67.8402	57.1533	47.3999	39.9592	35.0025	31.6375	29.3226	26.995	24.1388	21.0737	17.8184	14.3706	11.6563	9.70385	7.77253	5.77227	4.06299	0	0	0	0	0	0	0
yagK	0	0	0	0	0	0	0	13.8334	39.8509	52.6735	60.4471	64.2121	60.6707	55.7893	55.6498	59.1059	65.0356	71.5691	75.9276	77.3941	76.1594	72.7155	67.8066	62.7688	57.8515	52.8019	48.2814	44.4727	40.6429	37.0106	34.3527	31.3171	27.4788	23.4967	19.5089	15.2747	11.4829	8.92066	7.64182	6.82997	5.9339	5.06268	3.79488	0	0	0	0	0	0
serA	63.6667	317.2	450.946	524.902	591.672	629.956	654.349	673.368	684.241	690.829	700.205	711.914	726	747.612	771.695	792.432	807.876	815.242	812.374	800.277	777.688	746.619	708.813	664.446	615.221	565.393	515.417	467.412	420.741	373.625	326.153	278.133	227.842	178.743	133.746	91.2456	51.3402	14.7518	0	0	0	0	0	0	0	0	0	0	0
yffH	0	0	0	0	15.6368	36.6981	41.4005	53.1474	70.5446	83.7848	97.2415	112.242	119.648	121.38	120.165	114.514	107.174	99.7131	92.2913	86.5239	82.0772	76.7513	70.762	64.6724	58.4038	52.1319	47.206	43.9239	40.6237	36.471	32.4216	28.3114	23.4995	19.7112	17.3727	15.4365	13.2803	11.4227	9.62158	7.20924	4.89452	3.42722	0	0	0	0	0	0	0
yejO	0	0	0	0	0	0	0	30.647	64.3103	86.6317	101.33	105.408	100.832	96.3024	93.2385	92.2654	95.2052	98.8807	99.5356	98.1844	94.8766	87.7819	78.6224	70.0328	61.5731	53.0158	46.0693	41.0568	36.7949	33.0944	29.8045	26.3694	21.8051	16.6197	11.6693	7.42418	4.28873	0	0	0	0	0	0	0	0	0	0	0	0
U66	0	0	0	0	0	0	0	18.9495	33.0313	41.7205	49.2494	50.5757	43.3178	37.8319	37.5428	38.1446	41.7823	48.3927	53.2367	55.6306	58.0122	58.5352	56.0569	52.1955	47.0763	39.8033	31.8746	25.9149	22.3133	20.2341	19.3457	19.5727	19.3291	17.8475	16.3626	15.5935	14.5488	13.5494	13.1811	12.3865	10.5259	8.58454	6.64163	4.25793	0	0	0	0	3.03949
yohM	84.2025	45.3869	38.8415	17.8729	14.3304	17.1523	21.9051	24.7297	28.01	31.5443	34.1368	35.7167	38.2051	41.4018	43.708	45.3947	47.695	49.8142	50.1583	49.5375	48.873	46.9066	43.6277	40.7946	37.9789	34.6158	31.685	29.4695	26.8692	24.2512	21.8683	19.2751	16.4411	14.0783	12.2856	10.886	9.92986	9.48038	9.02553	8.1045	7.01016	5.53373	3.8813	0	0	0	0	0	0
mrr	175.249	156.498	159.545	130.057	109.849	101.285	102.452	104.752	108.404	111.609	111.885	111.491	111.976	112.961	114.277	114.574	111.877	105.781	96.8477	86.8687	77.0572	67.6763	59.6677	53.218	46.906	40.7637	35.9851	31.6011	27.1699	23.8726	21.5225	18.9378	16.747	15.0574	13.0119	10.7715	8.58378	6.3308	4.40819	0	0	0	0	0	0	0	0	0	0
metG	942.111	1154.67	1337.54	1003.55	822.557	707.654	633.821	583.832	541.939	511.858	488.653	463.858	439.852	419.281	395.384	371.386	352.374	334.672	316.778	301.138	285.277	266.617	245.636	223.17	199.513	175.993	154.435	136.859	122.387	109.766	99.0435	88.495	76.6676	64.9684	53.85	42.2516	30.5982	20.2022	9.10209	0	0	0	0	0	0	0	0	0	0
dksA	580.278	663.967	790.764	545.97	411.456	337.796	283.585	244.796	218.067	191.276	167.127	150.264	136.911	126.049	120.341	117.998	115.707	112.82	109.989	105.742	99.5181	92.3074	84.8243	77.4141	70.3154	64.2188	59.8546	56.5299	52.5385	48.1991	43.1809	36.2931	28.6196	21.8524	15.3484	9.92294	6.38052	3.2882	0	0	0	0	0	0	0	0	0	0	0
tgt	372.722	295.433	287.412	115.351	43.5599	34.3205	52.0921	73.6324	90.2742	98.2698	98.5887	93.3143	86.0238	79.4431	73.5746	70.3652	70.3839	71.1643	72.3396	74.2901	74.6489	72.7864	68.8766	62.8523	55.2177	47.3558	40.2417	34.9573	31.8463	30.6425	30.6348	30.2734	28.727	25.9645	21.7694	17.1591	13.5484	10.8702	9.06928	8.22018	7.08572	5.1643	0	0	0	0	0	0	0
ypfH	0	4.16004	20.7348	41.342	68.398	93.8099	107.47	117.216	122.956	122.443	121.295	122.049	122.383	122.136	121.562	118.033	112.565	105.834	97.7529	89.3187	81.2117	72.2273	62.844	54.3794	46.4565	38.9357	33.4445	29.8955	26.5969	23.5741	21.1412	18.1088	14.21	10.4017	6.89543	4.2548	0	0	0	0	0	0	0	0	0	0	0	0	0
elaA	0	0	29.0035	59.4799	93.7391	120.602	130.48	133.921	138.873	142.503	146.816	154.79	166.447	177.501	185.916	191.016	192.703	189.897	182.544	172.523	160.584	146.727	131.591	116.513	102.023	88.9128	77.2098	67.0639	58.8942	51.8566	44.7685	38.0294	31.3035	23.3934	15.3395	8.07495	0	0	0	0	0	0	0	0	0	0	0	0	0
glyQ	184.188	207.803	216.032	199.974	189.916	183.99	182.024	185.65	186.187	181.535	174.513	166.743	161.108	159.041	157.968	157.171	155.456	149.809	140.012	129.039	117.429	104.978	92.6287	80.4951	67.7334	54.8858	43.7601	35.0566	28.6947	24.4964	21.5412	17.9456	13.3604	8.63724	4.21541	0	0	0	0	0	0	0	0	0	0	0	0	0	0
pepN	216.933	136.058	131.993	90.6054	98.7721	115.305	129.602	140.045	146.832	150.683	156.747	164.221	171.697	177.318	177.72	173.23	165.811	155.994	145.735	137.473	129.971	121.707	112.908	103.574	92.6877	81.3998	71.4173	62.8884	55.0422	47.8871	41.3866	34.7623	27.5751	20.5395	14.5384	9.35205	5.18973	0	0	0	0	0	0	0	0	0	0	0	0
yfaY	0	41.0478	85.0748	132.083	167.048	184.808	194.31	200.388	205.6	215.229	226.934	235.508	240.614	242.888	240.313	232.164	220.499	205.962	188.683	170.537	153.829	138.678	125.083	112.342	99.8665	87.2036	74.7649	63.2004	53.4582	45.8001	39.4904	33.7739	28.3185	22.5588	16.0803	10.0844	4.80389	0	0	0	0	0	0	0	0	0	0	0	0
yejL	1001.67	1338.4	1609.44	1350.25	1244.51	1190.73	1140.77	1086.09	1013.03	926.128	836.702	756.144	689.065	639.686	604.479	577.953	555.391	532.114	505.089	474.286	440.394	403.387	364.808	327.182	291.147	257.275	226.796	200.576	176.894	155.507	136.794	119.089	100.157	80.4083	60.2998	40.3309	21.5701	5.04949	0	0	0	0	0	0	0	0	0	0	0
proS	262.111	475.467	631.488	561.419	498.733	437.517	367.034	308.711	265.186	227.861	199.827	185.045	179.311	178.761	180.997	183.152	182.873	178.581	171.81	165.25	158.376	150.271	141.474	131.037	118.058	104.076	91.1017	80.0167	71.1583	64.6952	59.5415	54.4285	48.8176	42.8614	36.366	29.9217	22.8963	15.3523	7.75402	0	0	0	0	0	0	0	0	0	0
hupB	256.111	927.659	1202.7	1396.99	1565.89	1608.76	1572.19	1502.28	1403.75	1288.42	1182.33	1088.42	1000.14	920.362	847.451	772.924	698.551	627.906	560.918	499.217	445.633	397.894	354.108	313.475	274.76	238.698	206.138	177.655	153.46	133.407	114.388	95.5934	76.2865	55.4604	33.5531	13.1777	0	0	0	0	0	0	0	0	0	0	0	0	0
ypfJ	168.18	172.624	174.44	155.749	150.28	146.283	147.071	156.382	167.582	177.169	189.265	201.855	210.269	214.497	215.171	210.793	201.136	189.129	175.509	160.723	145.602	131.116	116.916	102.505	88.6268	76.8473	66.9317	58.0231	51.0647	45.31	38.1697	30.075	22.8645	16.1652	10.2934	7.06131	5.33678	3.42501	0	0	0	0	0	0	0	0	0	0	0
ppiB	114.528	234.297	288.932	303.052	312.645	296.707	269.899	249.646	235.063	222.789	214.047	205.001	194.966	184.924	172.62	159.144	147.374	135.77	123.801	113.749	104.36	94.2502	84.4843	74.5975	63.8109	53.5233	44.2953	35.5369	28.2398	23.1381	18.8275	14.7894	11.1345	7.49655	0	0	0	0	0	0	0	0	0	0	0	0	0	0	0
trmA	644.035	499.272	471.179	335.204	268.569	226.15	202.355	184.027	164.75	148.481	138.442	129.682	124.067	122.952	120.977	116.351	112.589	107.427	98.8444	89.8537	81.4762	72.3412	63.3222	55.8829	49.4017	43.2748	37.2212	31.6861	26.4414	21.3747	16.9522	13.2655	10.2077	7.44036	4.6301	0	0	0	0	0	0	0	0	0	0	0	0	0	0
gpt	903.389	1018.32	988.174	822.511	688.179	578.534	496.382	446.553	408.358	371.208	339.108	310.126	278.735	247.503	219.092	194.109	170.995	150.985	136.489	125.526	115.112	106.213	98.8376	89.5609	79.8345	71.8634	63.5835	55.6289	50.0863	45.2346	40.1137	36.4571	33.0439	28.8961	24.911	21.0578	16.1382	10.4198	4.50755	0	0	0	0	0	0	0	0	0	0
elaB	0	0	0	0	0	44.8819	86.5604	120.878	147.229	167.862	187.659	206.927	226.758	250.555	273.187	291.659	308.075	319.433	321.465	318.378	312.177	300.883	288.208	278.46	270.183	262.225	256.072	249.464	239.167	226.187	211.97	196.48	181.586	169.648	158.851	147.923	136.418	123.272	107.264	89.7823	71.751	53.1111	35.3332	19.3442	4.19999	0	0	0	0
btuB	155	156	161.01	88.4046	46.4257	35.9174	41.9052	52.7092	62.9453	69.346	73.3806	75.7323	76.4155	75.6056	73.9775	70.4115	66.4488	65.4619	67.056	70.4177	74.7323	77.4719	76.6761	72.1983	64.348	54.8495	46.3618	39.5334	34.2585	31.5149	30.4175	28.4274	25.3076	22.1245	18.34	14.3203	11.4741	10.2761	10.0284	9.90088	9.07564	7.73422	5.92035	3.33593	0	0	0	0	0
asnS	1591	2373.6	2933.31	2524.07	2222.76	1979.6	1781.41	1614.37	1459.2	1339.45	1250.65	1187.89	1150.88	1132.89	1118.34	1105.59	1092.31	1072.52	1045.4	1015.77	982.377	942.196	898.062	851.863	800.63	745.908	691.406	637.846	584.315	531.461	477.181	420.121	359.76	297.413	235.553	177.304	123.244	74.6352	32.0728	0	0	0	0	0	0	0	0	0	0
dnaX	489.222	634.133	761.718	579.579	492.325	431.094	380.348	351.55	325.13	296.61	272.968	256.217	243.192	234.347	229.31	227.334	225.637	221.394	215.643	207.71	195.995	181.469	166.402	150.578	134.584	120.371	108.593	98.3238	88.8973	80.6164	72.6274	63.8783	54.6139	45.7495	37.3372	29.4054	22.1604	15.7142	10.2707	5.47521	0	0	0	0	0	0	0	0	0
hda	602.556	755.6	679.514	543.209	458.766	403.715	380.585	386.016	384.774	373.885	364.782	354.043	338.891	326.187	315.068	301.351	284.901	266.739	247.447	229.037	211.557	194.939	179.953	165.721	151.913	139.29	127.644	116.634	106.784	96.9505	87.0526	77.4953	67.2776	55.9861	45.0533	34.7787	24.5856	15.9279	9.61107	3.94392	0	0	0	0	0	0	0	0	0
ligT	0	0	0	13.1595	134.527	192.628	214.298	222.542	213.491	197.512	182.412	167.478	157.16	152.887	150.834	152.933	158.703	161.929	161.719	160.471	155.404	146.263	136.521	126.404	114.944	104.252	95.5227	87.3724	79.8432	73.4544	67.4347	60.7877	53.9505	47.2535	40.5718	34.3102	28.4063	22.5129	17.3644	12.7249	7.57922	0	0	0	0	0	0	0	0
ycgF	15.8889	62.1333	75.251	79.8908	95.6364	104.697	109.552	121.83	132.404	132.483	130.438	127.972	119.387	107.53	95.9625	82.4624	69.0203	59.9114	55.073	54.5997	59.1516	65.5809	70.3325	72.34	71.3345	66.9497	60.4343	54.0817	48.493	43.4297	39.157	35.1314	30.7389	26.6652	22.5456	18.413	15.2536	12.6732	9.77397	7.68647	6.13009	4.46659	3.46876	3.10599	0	0	0	0	0
thiI	179.885	162.981	164.577	139.844	131.471	120.026	107.853	100.014	93.2893	87.4963	86.1003	86.5179	84.3594	79.3397	73.0232	65.435	59.0742	56.2706	57.6975	62.0089	66.6504	69.0374	68.3513	63.9507	55.9181	47.5164	41.333	36.679	33.4881	32.6197	32.2219	30.3757	27.9268	25.8332	23.3533	20.379	17.3201	13.9644	9.99746	6.02007	0	0	0	0	0	0	0	0	0
yfbU	198.246	141.058	126.581	76.3398	52.7809	49.0272	60.816	75.1599	86.6414	95.6566	99.1458	97.6459	93.6714	89.0833	85.4313	83.2496	81.6866	80.2297	78.3901	75.0767	70.8176	66.6008	62.349	57.8109	53.6993	50.1741	46.909	44.1333	42.1124	40.1187	37.399	33.888	29.7051	25.112	20.8586	17.7998	15.6417	14.1026	13.1424	11.5162	8.79362	5.92534	3.08204	0	0	0	0	0	0
ypjA	75.8333	0	0	0	0	0	0	6.68031	19.3705	30.3978	39.4153	47.3714	51.5564	51.7668	51.9621	52.5118	54.0716	57.6325	60.7813	61.3858	60.111	56.385	49.8468	42.7837	36.6897	31.8808	28.6473	27.2866	27.2561	27.4195	27.059	26.3438	25.0152	22.4811	19.7482	17.4874	14.6354	11.6104	9.6166	7.73983	5.43739	4.39037	4.35294	4.01811	4.44157	5.97258	6.9584	7.33593	7.64817
mfd	0	0	70.2212	179.269	266.186	311.64	320.994	317.498	313.936	306.55	300.323	296.734	290.036	281.975	274.999	267.324	258.525	249.799	240.497	230.447	219.143	206.76	193.806	179.351	163.227	147.197	131.659	116.622	103.487	92.7744	84.0041	76.767	70.7918	65.9739	61.2917	55.8322	49.3795	41.7466	32.6183	22.8843	13.1797	4.30598	0	0	0	0	0	0	0
rluC	562.111	549.21	506.176	351.665	280.973	246.451	219.4	206.337	199.778	186.827	175.047	167.376	160.231	156.067	154.15	151.9	148.5	143.496	136.445	128.218	119.142	109.859	100.882	91.649	82.3149	72.9391	62.9115	52.5789	43.7303	36.618	31.1906	28.1045	26.5604	24.1899	20.6943	17.1847	12.8385	8.12057	5.16788	3.55792	0	0	0	0	0	0	0	0	0
yfgB	568.637	383.635	315.987	167.845	104.935	77.7181	83.6515	107.041	125.908	135.374	138.053	131.461	119.092	108.844	101.872	97.97	97.8748	97.5786	94.2482	89.5662	83.6412	75.7409	68.4397	62.6109	56.414	50.0645	44.4587	39.1996	34.4645	30.7106	27.9214	25.6017	22.7911	19.5449	16.9044	14.4042	11.5327	9.51194	8.17434	6.28891	4.32213	3.15817	0	0	0	0	0	0	0
yajB	0	0	0	0	0	0	19.0624	41.8379	58.3153	65.4448	70.2259	73.9444	76.6284	80.0837	84.2908	88.4484	92.0509	94.3594	95.5661	95.6729	93.3908	88.8762	83.0831	76.4121	69.4961	63.5383	58.8641	54.8832	50.8607	46.9976	43.3638	39.2276	34.7372	30.7318	26.7392	22.7024	19.5748	17.7541	16.9018	16.5653	15.7699	14.0913	11.372	7.38703	0	0	0	0	0
yniC	0	0	0	0	0	0	0	5.21021	23.5677	48.2504	66.7638	79.129	86.6379	83.7216	72.3512	62.3805	55.5183	49.1506	45.754	46.8113	49.1338	51.1578	54.0674	56.5448	56.5451	54.5291	51.4351	46.9172	41.5763	37.005	33.3625	30.4357	28.9079	28.115	26.487	24.5351	22.0645	17.7453	12.8987	9.55995	6.93968	5.6088	6.84583	9.15772	10.6138	11.3371	11.026	8.90184	5.79889
sbcB	0	0	0	35.1138	82.3247	108.596	124.809	133.025	130.033	120.047	110.313	97.4863	85.0982	78.6854	75.3841	73.0319	73.4619	74.6048	73.2055	70.9087	67.5946	62.5566	56.4794	50.6214	45.0496	40.1465	36.0892	33.1427	30.8629	28.714	26.5116	23.9245	20.7964	17.0231	12.5958	8.15964	4.05243	0	0	0	0	0	0	0	0	0	0	0	0
yfcD	205.526	257.913	318.703	338.744	362.809	382.747	396.933	404.735	405.882	401.365	394.984	385.544	374.823	363.943	350.715	334.709	317.085	296.897	274.288	251.733	229.166	205.76	182.188	160.312	140.151	121.257	104.724	90.9392	77.8751	65.4527	54.3395	44.2362	35.0803	26.3036	17.8418	10.3989	0	0	0	0	0	0	0	0	0	0	0	0	0
pinH	0	0	0	0	3.39366	36.7521	67.1937	84.6293	84.0849	79.76	75.3987	65.0153	55.2926	51.0445	48.0629	47.5668	53.1767	61.2994	68.2557	74.4855	78.3835	78.0014	74.3255	69.5895	63.9223	58.2659	53.4098	48.6797	43.3006	37.9131	32.581	27.2317	22.9458	20.1094	17.9926	16.3556	14.8577	12.8711	10.952	9.314	7.45921	6.34248	6.40381	5.99181	4.87934	4.03704	3.04926	0	0
pheM	4.55556	259.439	416.301	547.847	661.161	727	750.294	760.126	760.857	753.744	744.642	730.63	706.96	676.341	638.59	594.117	547.661	501.832	457.377	416.84	379.93	345.032	310.999	276.306	240.862	207.058	175.499	147.841	126.869	110.991	96.7614	83.5559	69.8254	52.6213	33.5936	15.6262	0	0	0	0	0	0	0	0	0	0	0	0	0
cca	0	0	0	24.4425	60.0197	88.7608	105.297	115.171	119.721	120.864	120.913	121.774	124.615	125.593	122.59	119.453	117.337	113.777	110.03	107.4	104.052	99.2902	93.2727	85.5546	76.8434	67.9504	59.4068	52.3495	47.4756	43.9417	41.198	38.6872	35.78	31.9601	27.0054	21.9112	17.3746	13.6832	11.1752	10.2952	9.78085	8.34809	6.31336	3.59546	0	0	0	0	0
iscS	203.222	108.196	85.2282	22.7788	13.8541	16.9399	14.8742	14.8275	19.3705	22.817	25.5536	32.5491	40.7325	46.7575	50.7875	53.7917	55.6414	56.3974	57.6555	59.7983	61.6928	62.8072	62.8856	60.7799	57.1127	52.5877	46.7025	40.8226	36.0097	31.9037	29.0187	27.867	27.4379	26.8023	25.7106	23.8873	21.0031	17.1781	13.8988	11.4693	9.46347	8.761	9.36563	9.80742	9.95804	9.69622	8.19433	6.01138	3.60836
ybfF	0	0	0	0	0	4.95166	7.93501	10.6815	13.3542	14.897	16.8399	21.7238	28.7203	34.5574	37.6377	38.7758	39.6449	40.1685	42.2946	47.0064	52.9703	57.627	59.9856	59.5811	56.4706	50.8853	44.6545	39.419	35.1811	31.9784	30.5255	30.0968	29.4464	28.8326	27.9829	26.144	23.2465	20.2306	17.3649	14.7843	12.5697	11.178	10.1775	8.8624	7.26993	5.92882	4.984	4.36398	4.3514
nudG	0	0	0	0	0	0	0	15.8967	40.6305	53.9099	62.2852	63.0689	56.4439	48.3712	41.7281	36.7148	35.6154	38.0107	42.204	48.3308	55.1851	59.8529	62.3966	63.1753	60.3601	54.8277	48.9165	43.001	37.7716	34.742	33.3573	32.6694	32.0679	30.5647	27.5042	23.7691	19.6763	15.6069	12.4029	10.7736	10.0068	9.51129	9.24488	8.79436	7.43329	5.29654	3.48878	0	0
xseA	0	36.97	120.053	217.064	307.552	378.929	428.571	453.279	456.612	446.432	427.713	401.973	376.443	354.962	335.046	315.925	299.074	282.39	264.975	247.917	231.628	215.767	200.795	186.744	173.378	160.852	148.442	135.899	123.181	110.472	98.2484	87.8266	79.3096	72.3368	66.4743	60.6679	53.3906	44.5735	35.4901	26.3013	17.4373	9.86505	3.31827	0	0	0	0	0	0
yfcE	116.023	113.372	126.177	113.68	105.452	103.194	104.562	106.005	105.696	108.236	112.058	113.749	115.297	117.63	117.251	113.568	109.743	105.429	99.6566	93.6525	88.6533	82.7984	75.0816	67.0079	59.3663	51.8506	45.5757	41.4127	38.1034	34.8167	31.7165	28.3529	24.7043	21.9864	20.2001	18.6094	17.0859	15.7354	14.0413	11.9397	9.50027	6.91519	4.42516	0	0	0	0	0	0
yqaB	15.8333	72.6	94.8	91.5751	89.2396	99.3357	111.217	119.132	120.9	115.948	102.72	86.4749	74.6678	69.9943	68.6631	69.6303	74.3658	80.522	84.1493	85.8049	86.2681	84.4671	79.7545	72.8796	65.3362	57.4097	49.023	41.4429	36.3135	33.1406	31.1384	30.3509	30.0428	28.6544	25.7075	22.4604	19.053	15.2316	11.8819	8.93158	5.57898	0	0	0	0	0	0	0	0
selD	0	13.7537	48.4768	88.1647	116.829	131.621	143.374	152.852	157.528	157.038	150.598	139.849	127.051	115.542	108.212	104.844	103.218	101.686	99.2958	94.9839	89.6799	84.3209	78.6892	72.8698	67.1214	59.6275	50.5931	42.7424	35.8474	29.4946	26.4588	26.5536	26.2965	25.551	24.8448	22.1085	17.1301	12.261	8.20165	5.07287	3.03057	0	0	0	0	0	0	0	0
hupA	0	54.8	177.731	240.645	274.457	272.623	244.798	216.325	196.144	178.678	166.277	156.749	146.43	136.895	128.189	118.753	110.688	104.736	100	97.0738	96.865	97.4697	97.0552	95.9044	93.1826	88.0072	81.4878	74.8305	67.7721	61.7038	57.222	52.9402	48.7499	45.3587	41.4002	36.5474	32.7498	29.6748	25.988	22.6086	19.319	14.6093	9.37063	4.88862	0	0	0	0	0
iscR	498.556	659.589	688.847	615.274	537.865	458.929	374.64	299.122	238.439	187.245	146.184	118.307	101.291	90.1717	84.8681	84.745	88.4121	93.1582	99.2582	107.182	115.297	121.904	126.579	128.891	128.274	125.493	121.723	117.965	113.674	108.128	100.451	89.8893	77.302	64.5055	52.1273	42.0019	35.0501	29.4943	24.4406	20.7293	16.4896	11.2353	6.48248	0	0	0	0	0	0
yccF	334.556	389.535	388.256	330.058	289.228	257.874	224.47	202.279	189.654	176.127	163.026	155.913	150.653	140.558	128.375	118.299	108.106	98.3943	93.8821	94.1938	95.5096	96.7417	97.4295	95.2901	89.5948	82.0818	74.4674	66.6442	59.0528	53.1529	48.5331	43.829	39.9329	37.201	33.9672	30.6658	27.9272	24.6136	20.8454	17.4869	13.4478	8.89321	4.59417	0	0	0	0	0	0
yeaL	0	0	0	0	0	0	0	9.01475	15.2971	18.9953	21.1373	19.1828	15.642	15.4106	16.3278	17.4419	21.2335	25.9061	29.326	33.7524	39.8703	45.4873	49.9637	52.8364	53.3166	51.4101	48.66	45.1641	41.6105	38.7184	36.1401	32.987	29.8222	26.9186	23.6768	20.9021	19.5749	19.1847	19.0914	19.4869	18.9485	16.6713	13.758	10.826	7.83345	6.21453	6.34612	6.38538	5.79128
yhiR	142.712	120.297	100.897	64.9076	48.0905	35.0368	33.6718	42.357	48.1725	48.0987	48.7973	49.5517	45.8917	41.269	40.0342	39.8565	40.0958	42.4971	46.1201	49.572	52.2412	54.4469	56.2222	56.5672	54.9164	51.8901	47.3379	41.5681	36.1833	32.0805	29.6862	28.3992	27.0068	25.2823	22.9078	19.546	16.4729	14.7594	13.5089	12.3833	11.4622	9.87882	7.35241	4.7976	0	0	0	0	0
yfcI	0	17.3055	21.2905	22.5537	30.3749	38.0468	45.1779	60.1884	78.7623	92.6324	102.709	110.52	113.5	112.242	109.611	106.245	100.259	91.5036	82.5168	73.4787	63.8219	55.4019	49.2722	42.5331	35.0523	28.7134	23.5323	18.84	16.2707	15.98	15.9346	15.0616	13.9601	12.3839	10.0886	8.3275	7.56269	7.11362	6.79158	6.6426	5.70333	4.19224	0	0	0	0	0	0	3.01698
ygaD	71.8889	83.9971	114.814	120.066	142.518	152.486	138.176	116.988	99.8238	83.4426	71.9178	70.5683	76.3103	82.4893	87.8816	93.0104	94.9607	91.5384	86.3696	82.1654	77.1491	71.198	66.063	60.1216	51.684	42.7111	34.9433	28.8045	25.2657	24.6542	25.4629	26.5158	26.783	25.1625	21.8622	18.0372	14.0449	10.3527	7.82928	6.47181	5.57851	4.51233	3.09006	0	0	0	0	0	0
hisS	0	92.9333	211.133	282.743	328.112	335.123	322.09	302.941	268.362	229.077	194.932	165.214	143.028	132.624	129.136	127.874	127.215	124.25	120.321	117.41	114.624	111.843	109.477	105.361	98.6726	90.5442	81.8623	73.2891	65.3569	58.0679	51.8964	46.4087	40.8195	35.4632	30.9728	26.6725	22.2722	18.3668	14.7875	10.8573	6.83777	3.13402	0	0	0	0	0	0	0
U139	0	0	0	0	0	0	0	0	6.47349	12.3974	15.9305	17.1257	15.375	11.8445	10.5007	12.7712	17.7905	25.3212	34.2274	41.5682	46.6003	49.9131	51.2136	50.0579	47.3808	43.9889	40.1482	36.5634	33.3803	30.7066	28.3512	25.9764	23.6211	21.6293	19.956	18.8868	18.1494	17.2475	16.6599	16.3585	15.2085	13.7798	12.3823	9.79529	6.34278	3.50836	0	0	0
yfjL	213.333	202.2	139.229	62.3105	0	0	0	0	15.1308	37.5563	55.3583	66.2473	68.8023	64.474	56.3396	48.033	44.2947	45.4601	48.7068	53.1301	58.0481	60.6011	59.352	57.0523	54.6362	51.1773	47.6509	45.4568	43.4516	41.1818	39.237	37.3934	35.3543	32.6039	28.9525	25.032	21.0787	17.0265	14.2603	12.9577	11.7625	10.8271	10.1004	8.42195	6.37423	5.20121	4.23909	3.44895	3.12928
yecM	283.444	253.067	223.033	143.222	144.097	147.733	162.921	183.471	186.748	176.776	168.828	157.668	142.495	133.132	129.676	128.7	131.063	136.321	141.566	146.204	148.728	147.753	143.082	135.646	125.875	114.758	104.256	96.0867	89.5006	83.4381	78.4035	73.2989	65.9469	57.1355	48.4592	40.2687	32.7207	26.6291	22.1829	18.7273	15.1192	11.5504	8.5486	5.34925	0	0	0	0	0
wrbA	0	0	0	0	0	0	0	43.4712	95.4095	138.384	176.285	210.132	235.794	255.781	276.943	300.279	325.292	352.205	380.401	408.303	432.879	450.452	460.03	462.32	455.638	440.747	422.169	403.201	383.504	364.238	347.87	332.029	312.807	290.567	265.998	238.754	211.272	186.881	166.295	149.881	135.404	119.822	101.14	77.7116	51.3645	23.9269	0	0	0
malS	0	0	0	0	0	0	3.8691	21.8341	32.6015	36.8251	36.0827	33.7773	32.4882	30.8289	28.521	27.3514	28.4012	30.0214	32.2625	36.9309	42.8942	47.2572	49.3677	49.5725	46.4827	40.8905	35.3868	31.392	28.8206	28.3634	28.9648	28.3968	26.7971	24.3894	20.7973	17.5175	16.0552	14.718	13.4872	13.0535	11.837	9.46549	7.65378	6.11425	4.1478	3.178	3.5035	4.21778	5.25304
dedA	122.312	87.8532	74.2083	38.1126	20.2312	15.5367	25.9321	41.841	56.0247	70.8757	83.7323	89.8992	93.6405	97.5749	98.5038	97.5852	97.6083	95.9967	92.1641	88.6653	85.0446	79.8832	74.2123	68.103	60.7829	53.0556	46.8326	42.9137	40.7765	40.132	40.5029	39.5304	36.0222	31.2105	25.583	19.5962	14.8234	11.7043	9.56484	7.68343	5.35239	0	0	0	0	0	0	0	0
ygcB	0	0	0	0	0	0	0	0	0	0	0	10.3222	21.7278	30.3505	36.2224	38.5285	36.9303	33.8242	31.4103	30.8071	32.3806	33.6738	34.2218	35.0342	35.179	34.2227	33.256	32.4222	30.8778	28.9675	27.3246	25.5682	23.788	22.5698	21.3814	19.3812	16.7567	13.5249	9.99325	7.1717	5.8036	6.0023	7.54092	9.28369	10.4303	10.8288	10.0365	8.1831	6.40746
alaS	43.2222	270.533	439.631	465.662	485.989	463.724	422.987	393.398	365.188	335.876	309.94	283.144	253.564	226.817	203.573	183.702	169.842	161.156	154.08	147.355	141.147	134.312	125.384	115.499	106.041	95.3412	84.1029	74.8048	66.3723	58.3816	52.6843	47.5874	41.2441	35.677	30.5832	24.4834	19.2471	15.9963	12.3503	8.30986	5.17065	0	0	0	0	0	0	0	0
dkgB	8	0	0	0	0	0	0	0	11.0852	28.5958	36.1721	37.7918	36.3215	33.9424	32.1622	32.1161	34.1828	36.9974	39.5388	42.2721	44.8154	46.1058	46.4305	46.531	45.2623	42.7822	39.9223	36.3101	31.9995	28.2295	25.0026	21.8614	19.4215	17.5052	15.5973	14.0211	12.9174	12.149	12.0673	12.1671	11.8068	11.2054	10.099	8.2606	6.44027	5.08189	4.36312	4.60108	5.14106
ydaQ	298.556	199.183	142.098	49.9289	25.6623	32.0377	49.217	72.3596	89.5084	91.5729	85.8187	78.0622	68.1388	58.9651	54.4658	54.2523	56.5205	61.421	68.3099	74.3704	77.8672	79.1901	77.0959	71.5803	64.5714	57.4235	50.3943	44.3997	39.7977	36.5969	34.5899	32.8058	31.3595	30.0805	28.3282	26.0165	23.6192	21.0068	18.5799	16.2836	13.5385	10.872	8.41532	6.01675	3.93459	0	0	0	0
mrp	40.5556	234.914	327.758	404.475	455.097	447.203	414.576	379.376	337.446	298.949	276.796	262.357	249.31	240.943	234.687	226.805	219.142	214.679	211.183	207.68	203.972	198.816	189.501	177.086	163.386	148.356	133.185	119.791	107.839	96.3698	86.8211	78.5634	70.8311	63.1544	54.9646	45.5976	35.5902	25.7084	17.1368	10.6384	4.97461	0	0	0	0	0	0	0	0
yeaP	705.204	548.29	553.749	433.763	414.779	423.479	436.405	445.078	448.921	439.536	421.345	400.178	376.77	352.053	330.408	313.11	297.272	282.143	268.481	253.6	235.937	217.267	197.66	176.892	156.88	139.928	126.051	114.923	106.428	100.189	94.2448	86.9807	78.7949	70.3335	60.4381	49.0915	38.1993	27.4679	16.9587	8.56236	0	0	0	0	0	0	0	0	0
yicC	409.198	206.543	161.613	43.355	27.2033	43.397	64.7825	87.8044	104.171	106.751	103.917	99.3779	89.7812	82.3399	77.3996	73.081	71.9291	73.1496	73.9172	74.8858	74.9636	71.4294	66.0511	60.4506	54.1284	48.1556	44.5884	42.4789	39.9066	37.7072	35.8714	33.245	30.0757	28.1062	26.0294	23.6602	21.5039	18.807	14.9983	10.9199	7.32975	4.00796	0	0	0	0	0	0	0
yfeA	200.452	313.039	385.802	446.562	495.253	526.344	552.953	567.558	560.101	541.406	516.38	487.315	456.367	424.158	391.086	359.449	326.962	295.677	269.757	247.501	225.937	206.873	188.708	167.939	146.343	126.589	108.028	91.4574	78.4198	68.351	59.8715	51.8201	43.7673	35.7947	27.0193	17.9995	9.98045	0	0	0	0	0	0	0	0	0	0	0	0
Empty	0	0	0	0	0	0	0	0	0	0	0	0	0	0	0	0	0	0	0	0	0	0	0	0	0	0	0	0	0	0	0	0	0	0	0	0	0	0	0	0	0	0	0	0	0	0	0	0	0
selA	45.8889	126.345	136.17	123.685	112.724	89.2344	67.8861	56.3636	50.5336	51.6307	55.5435	58.5998	62.1491	64.8875	64.9481	65.6338	67.1087	67.4252	67.6564	67.7406	66.1952	63.4545	59.8854	55.8107	51.3838	47.0148	43.271	40.402	37.9328	36.1122	34.9044	33.6385	31.9009	29.2535	26.1227	22.899	18.9032	15.1765	13.1116	11.2814	8.83601	7.18417	5.79472	3.17846	0	0	0	0	0
yfeY	233.667	164.8	139	22.8412	0	22.9358	66.1351	113.415	154.431	183.761	200.889	210.079	219.361	227.163	227.783	225.871	224.068	218.014	210.437	207.45	204.438	197.826	190.194	180.111	165.221	149.447	135.689	123.503	113.509	106.497	100.74	94.3454	86.3209	76.6075	65.1028	52.8295	41.4016	31.9232	24.5683	18.4949	13.2231	7.59309	0	0	0	0	0	0	0
yohC	135.444	106.667	74.9533	5.12364	0	0	0	0	3.83436	18.9181	31.9895	40.2867	45.9801	50.6276	52.7673	56.3617	64.1443	73.4188	83.9816	95.5703	104.45	109.173	110.551	107.537	100.813	92.9984	85.899	79.8314	75.7479	74.2273	73.7115	72.0765	69.1294	64.6389	58.2241	51.0197	44.1292	37.4602	31.3015	25.7589	20.2212	15.0132	10.8511	7.34642	4.19681	0	0	0	0
yejK	355.889	343.742	275.745	142.979	65.1536	23.9995	19.0746	44.571	77.2366	105.811	125.881	131.259	123.205	109.114	92.584	79.254	73.567	73.3801	76.6453	83.2764	89.6065	92.6666	93.7094	92.5738	87.6638	80.4163	73.2446	66.5105	61.2383	58.7157	58.2934	58.3312	57.2433	53.6987	47.547	40.2987	32.605	25.5251	20.6017	17.8289	15.6748	13.8663	12.5713	10.7643	8.02476	4.84646	0	0	0
yoaB	244.778	198.324	163.309	88.1056	72.9412	78.7049	91.0603	108.211	122.505	125.167	122.791	118.106	110.078	100.974	92.2056	85.0487	80.9202	78.4417	77.8264	81.5039	86.8364	89.9343	90.8663	89.6744	84.1339	75.1701	66.3407	58.9869	52.1887	47.0633	44.0716	41.1112	37.5058	34.7692	31.9181	28.243	24.9018	21.9918	18.4476	15.2613	13.0939	11.2511	9.11619	6.8674	4.34433	0	0	0	0
pepQ	220.209	173.355	160.227	111.64	90.6995	89.0846	88.3813	96.3937	109.849	117.038	119.332	120.189	118.431	114.521	111.364	108.798	105.984	102.273	97.6359	91.627	85.2094	79.0806	73.6597	68.8367	64.7353	61.0687	57.4316	53.5559	49.7234	46.2387	42.5445	38.5152	34.7923	31.01	26.2008	21.2046	16.981	12.9839	9.8018	8.52316	7.99747	6.89666	5.52285	3.10489	0	0	0	0	0
ypjB	85.8326	83.7463	85.7982	66.7553	59.112	52.3722	51.1677	56.973	64.0757	70.0827	76.1592	80.0777	80.7205	80.446	79.1596	77.6889	77.0572	75.8611	73.2765	69.9351	64.5519	57.1076	49.8858	42.8781	36.6896	32.6572	30.6088	29.4408	28.8247	27.777	26.1095	23.8206	19.9867	15.695	12.4091	9.82815	7.69919	7.85782	9.93787	12.1639	13.814	14.622	13.576	10.5336	7.06734	4.01122	0	3.17092	4.17649
yfjN	110.256	187.542	209.096	197.919	162.994	110.048	67.0835	40.5718	32.4523	43.1251	63.5525	88.7511	113.032	130.027	139.176	143.49	143.491	140.662	137.685	134.422	129.681	123.884	117.552	110.35	102.802	95.5964	88.2637	80.9097	73.7302	66.9634	60.7232	54.8584	49.0018	43.3334	37.9358	33.0609	29.4133	27.6657	27.2463	26.8932	25.7562	23.8531	20.4461	15.7539	11.5299	8.56929	6.29123	4.91445	5.1936
ygeI	0	22.0958	45.5567	72.9646	92.7035	97.8467	98.542	96.0253	92.1399	91.7176	93.924	99.0215	107.796	118.311	127.258	134.207	136.936	134.166	127.499	118.864	108.619	98.8001	90.562	82.8494	75.3811	68.537	61.5636	54.4218	48.0421	43.2372	39.4837	36.0798	32.7456	29.1057	24.7059	20.3848	17.439	16.3102	16.5176	16.8571	16.5206	14.4051	10.6644	6.28027	0	0	0	0	4.685
osmB	337.32	287.564	269.111	174.603	106.38	58.3847	32.4388	24.2376	26.7901	35.7902	48.9015	64.2225	78.3202	89.1215	98.8997	108.984	118.686	128.915	139.622	147.207	150.17	149.612	145.092	136.855	128.152	120.469	112.853	105.905	100.171	95.1879	90.483	86.0135	81.3311	76.4103	70.4132	62.8671	54.9606	47.4726	40.3641	33.9352	28.5919	23.7858	19.3322	14.7028	10.4904	7.48413	5.40851	3.64449	3.51269
ynfC	24.1296	61.2123	67.3626	58.4773	42.8749	22.1146	9.8116	11.2789	25.919	50.1359	73.7963	92.292	106.208	114.226	116.094	116.693	117.609	115.995	112.175	108.411	102.527	93.2963	83.9761	75.4355	66.1939	57.0438	49.7838	43.8537	38.6962	34.9896	33.2722	32.5128	30.9714	28.6323	26.1402	23.0064	19.1819	16.41	15.0633	14.2489	13.8644	14.6287	16.0463	17.0255	17.4555	17.7091	16.7023	14.3218	12.7287
ftsJ	0	0	0	0	0	0	0	0	0	27.3331	56.9033	85.2464	110.689	126.531	129.527	125.641	118.63	111.262	108.49	111.696	118.097	125.351	131.149	134.217	134.621	131.495	124.987	117.699	110.104	102.007	95.7952	91.9396	88.34	84.9964	82.4519	79.0648	74.8892	70.9497	66.9284	62.0723	56.7817	51.4593	46.1605	40.6081	35.1011	29.249	22.2205	13.7957	4.31401
ecfE	0	0	0	0	0	0	0	0	0	0	0	0	0	0	0	4.279	10.1971	19.0209	31.8027	46.2901	59.8796	70.7972	77.8923	80.1064	78.835	75.6421	71.267	67.0615	63.3979	59.7431	55.9474	52.5571	48.5454	43.8942	40.032	37.1526	34.7776	34.0507	34.9987	35.518	35.1327	34.5597	32.8651	29.5807	26.3511	24.0229	21.6826	19.8851	19.6605
yadR	432.234	549.59	636.418	597.397	514.686	426.056	338.28	266.622	219.397	193.4	178.033	170.461	167.955	164.266	157.835	151.333	144.54	135.412	126.199	117.23	107.396	97.0601	87.6817	78.3081	69.2883	61.0536	54.0441	49.7918	48.0062	48.0103	50.6623	53.8859	53.2999	49.6503	43.9959	34.9469	24.7494	17.7964	13.5697	10.6352	9.52062	8.77775	6.80001	3.76285	0	0	0	0	0
lacZ	224.29	166.314	150.484	70.365	13.9519	0	0	0	0	6.5299	24.7403	39.9353	52.9038	61.3521	64.8202	66.4704	68.3491	69.4934	70.0999	71.0532	70.4047	67.9891	66.0067	64.3028	62.107	60.3913	58.2369	54.652	50.4887	46.5408	43.4754	41.8298	40.6011	39.1367	37.7348	35.5777	32.6962	30.9286	30.638	30.2156	29.4702	28.9442	27.2785	23.8377	20.5804	18.1274	15.121	12.2927	11.2713
tilS	0	18.4296	43.5509	47.6234	40.4067	31.1417	16.242	3.47363	0	7.82232	17.5453	27.8641	34.5754	39.8996	44.8927	47.2043	47.935	50.6257	54.2714	56.4081	58.0983	59.3804	57.6361	53.1435	48.4756	43.8273	39.5763	37.2732	36.2389	35.4905	34.9825	33.5313	30.4287	26.9995	23.6609	20.3574	18.5859	19.1452	20.6458	21.9819	22.9477	22.9597	21.3552	18.9095	17.0054	16.0263	15.618	15.7857	16.7995
idi	13.9214	54.8825	70.3491	77.0737	76.7235	68.8026	64.9728	68.0813	77.6615	95.0716	114.486	132.898	149.266	161.222	168.705	171.894	169.663	164.085	156.706	146.202	133.931	122.264	110.173	97.9599	88.2524	80.1402	71.9704	65.0412	59.0677	52.4863	46.6213	42.0125	37.0594	31.9039	26.8036	20.4592	13.9264	8.9757	5.1174	0	0	3.07649	3.53834	4.44006	5.65003	6.17701	6.25227	6.55485	6.65983
hslJ	17.348	68.7747	83.2692	74.3802	57.5386	33.1665	10.8854	0	9.51839	27.4068	48.9024	72.1239	93.66	109.222	117.345	121.424	122.331	120.449	118.027	115.877	112.964	108.757	104.246	99.1713	93.9866	89.0169	83.7752	78.1873	72.7096	67.1511	61.6359	57.1005	52.6229	47.7601	42.8123	37.9783	33.3447	29.9749	27.4414	25.0518	22.6885	19.8104	16.2204	13.0654	10.9564	9.46485	8.91685	9.0893	9.05566
ydgC	3.2267	24.0139	31.7525	35.1225	36.4872	28.8448	20.3244	18.1258	17.2204	17.9466	21.5189	24.4714	25.2373	25.634	24.9269	23.0178	20.603	17.3914	13.6492	9.78827	5.97061	0	0	0	0	0	0	0	0	0	0	0	0	0	0	0	0	0	0	0	0	0	0	0	0	0	0	0	0
ftsY	110.494	191.513	230.563	235.348	213.361	173.031	139.192	121.423	119.19	130.759	151.452	173.492	188.32	191.958	188.268	179.78	167.312	155.379	148.072	143.245	138	132.862	127.34	119.317	109.367	99.6567	89.68	79.2224	69.1917	59.706	50.2452	42.3201	36.1071	31.439	28.6061	27.4075	26.3493	25.574	24.3781	21.7614	18.4854	14.7756	10.4762	6.40406	3.5642	0	0	0	0
yaiW	220.763	214.089	214.286	151.114	85.5591	31.4737	0	0	0	0	8.95665	30.8464	48.9195	61.5549	70.3829	75.5598	77.8759	79.4301	83.2195	87.358	89.7741	91.7935	93.0239	90.5332	85.9261	82.5419	79.4911	76.3906	75.195	74.6114	71.8871	67.658	61.9154	54.4749	47.1318	40.5786	34.7588	31.4556	29.8402	28.0916	27.191	26.7243	24.6931	22.0905	20.024	17.5242	15.0804	13.2989	11.8549
ybaB	0	0	0	0	0	0	0	0	0	0	0	0	0	0	0	0	0	0	0	0	0	0	0	7.30899	18.9745	29.2683	37.6346	44.4098	45.5265	41.8425	39.084	37.8744	37.2225	37.2217	37.6992	37.6604	37.7091	38.4208	38.9571	39.2112	39.0584	37.187	33.7801	30.1856	26.6391	23.1935	20.9742	19.8501	19.0405
mraZ	138.697	94.9081	92.1694	47.8913	28.8991	14.7269	5.78045	0	0	0	13.7075	28.3029	42.2355	53.7853	62.2623	66.7782	67.9362	67.0113	64.1947	60.4942	56.8833	53.8056	51.7217	50.7164	49.9603	48.528	46.2237	43.4736	40.5741	37.7305	36.2817	36.0807	35.0846	32.9826	30.5873	26.8376	22.5605	20.5078	20.6924	21.7752	24.1638	26.9319	27.865	27.135	26.0526	24.2159	21.5361	19.4649	18.3229
tig	601.358	783.03	925.75	922.792	868.75	798.168	711.451	625.021	550.367	486.887	429.353	382.415	343.976	308.394	277.74	254.797	235.189	218.174	206.129	195.998	184.765	173.325	161.677	148.559	135.366	123.105	110.987	98.8753	87.1868	75.6671	64.5886	54.9219	46.4859	38.8986	32.2109	25.8065	19.1021	12.8641	7.8045	3.06111	0	0	0	0	0	0	0	0	0
ydfA	52.8909	101.064	121.624	117.818	97.1523	66.5585	42.34	22.7607	14.8988	21.4008	32.803	44.323	56.5894	66.0215	70.7173	71.8885	71.1757	70.0303	68.4609	66.1191	64.0274	62.0949	58.8512	54.9017	51.4752	47.8191	43.2064	38.9657	35.9257	33.1915	30.729	29.6028	28.4325	25.8474	22.9487	20.4374	17.7933	16.3681	16.4274	16.3893	15.9801	15.2177	13.0485	10.2224	8.31086	7.12522	6.80508	8.13683	10.7306
serA	18.8673	161.235	266.698	374.359	459.155	500.047	512.665	513.461	507.717	508.97	520.328	536.401	552.979	568.428	578.928	584.472	587.236	587.381	584.772	578.656	566.893	547.225	521.144	491.133	458.143	423.666	389.097	354.05	315.998	275.054	232.297	188.525	145.12	104.183	68.3076	38.072	11.9259	0	0	0	0	0	0	0	0	0	0	0	0
ydhH	0	18.4129	41.6516	59.6482	65.622	61.6981	53.6268	44.7566	40.0817	39.1185	39.9456	41.579	43.6256	47.5974	54.5026	61.8332	69.7737	78.0848	83.2452	84.5538	84.1164	81.9254	77.7245	74.8668	73.97	72.3257	69.5086	67.1024	63.3818	57.3158	51.7109	47.2888	41.5746	35.2602	30.4925	26.0474	21.5846	19.7454	20.0587	20.3158	20.7815	21.7079	21.5548	20.5127	19.6541	18.7446	17.2546	15.6285	14.4938
uspB	0	0	20.1756	46.7535	65.1104	80.2448	91.8952	96.8074	108.499	127.529	145.583	164.276	186.075	205.029	219.988	235.262	248.844	257.611	263.722	267.91	267.121	261.342	251.956	239.663	225.142	209.726	194.921	181.357	167.731	153.412	138.759	123.086	105.665	88.1108	70.9815	54.7195	40.8056	30.732	23.1127	17.7853	13.9499	9.36098	0	0	0	0	0	0	0
U66	0	0	0	0	0	0	0	0	0	0	0	0	0	0	0	0	0	0	0	0	0	0	0	0	12.3473	23.8819	33.5496	43.0241	50.0333	50.6998	48.8803	48.1897	46.2314	43.5621	41.6005	39.7761	37.5696	36.9067	37.5255	37.8316	37.8304	38.2624	37.6104	35.0325	32.2441	29.3147	25.0757	21.0265	19.1859
ybaA	0	21.2036	31.3171	20.9007	6.31052	0	0	0	0	0	0	0	9.07016	15.7375	20.8024	26.4149	31.2496	34.6001	39.5388	45.6445	50.4327	54.369	56.4873	55.5606	53.5217	51.5782	48.4706	45.3384	43.3202	41.019	38.7837	38.0655	37.2866	35.9761	35.3892	34.4798	32.7117	31.834	31.4218	30.125	28.4924	26.4708	23.4338	20.1571	17.8198	16.6343	16.359	16.6155	17.2708
ybaN	100.813	153.671	178.801	171.105	143.038	109.777	83.7985	66.1787	62.1872	72.2901	82.968	91.011	97.879	98.3429	91.9871	85.6483	82.6243	81.9631	84.3954	88.9539	92.9281	93.8301	90.9033	85.1897	78.5386	71.3207	63.9273	57.9538	52.9779	46.9669	39.9405	33.1456	26.083	19.155	14.2919	11.6991	10.4863	10.1661	9.85146	8.68749	6.74263	4.11911	0	0	0	0	0	0	0
dicB	0	3.10524	12.3102	16.3803	12.6348	4.82378	0	0	0	0	5.98666	19.4506	30.6294	41.3114	49.7175	54.225	56.5358	57.5034	56.618	54.9596	52.1832	47.5787	42.5759	38.6149	35.6116	33.34	32.0746	31.853	31.5111	31.1268	31.4402	31.4827	30.1065	28.5694	26.8818	24.3384	22.3418	21.9963	22.1921	22.1992	21.9007	20.8194	18.8145	16.2336	14.2604	13.7217	14.4227	15.9308	18.5469
creB	31.4511	69.0454	67.8312	50.0676	33.2975	10.6799	0	0	8.24362	21.3611	34.0601	44.4571	53.9022	61.3832	66.7897	70.5904	72.391	73.5308	74.3136	74.1456	73.5063	72.7887	70.4857	65.8901	60.4685	54.6104	48.4207	43.1683	39.8178	37.8971	36.8578	35.9335	34.1828	31.5095	27.8731	24.0838	21.3961	20.2613	20.482	21.9503	23.5595	24.2012	23.8175	22.4627	20.2596	18.0033	16.4974	15.9582	16.3455
otsB	0	8.95017	32.8087	45.3237	36.6069	15.7918	0	0	17.0165	52.3796	88.8119	120.503	144.093	155.055	158.527	160.247	159.471	158.835	161.025	162.3	161.097	159.152	155.149	148.236	140.3	131.57	121.992	111.917	101.488	91.5315	82.768	74.6416	67.5356	61.8414	56.7353	51.8011	47.0476	42.3301	37.7655	32.6797	26.3385	20.0661	14.2342	7.64369	0	0	0	0	0
ydhD	170.388	235.102	274.631	264.789	228.062	189.381	154.652	131.892	128.207	136.186	146.292	158.847	168.715	170.538	168.25	166.209	164.275	163.259	164.19	165.03	163.738	159.518	152.068	142.904	133.717	124.172	114.725	106.906	98.9084	90.1874	82.6925	76.3855	69.9597	64.2862	58.9345	52.7417	45.7565	38.8816	32.5481	26.8234	21.4414	16.899	12.7737	8.1524	3.92387	0	0	0	0
yfjM	0	0	0	0	0	0	0	0	0	0	0	0	0	0	0	0	0	0	0	0	0	0	0	0	0	0	0	0	0	0	0	0	0	0	0	0	0	0	0	0	0	0	0	0	0	0	0	0	0
ecfK	0	0	3.49425	30.5503	51.5408	58.8084	60.8253	58.0665	53.9038	52.9824	57.9322	65.9465	74.0992	80.4742	82.8895	81.157	76.0443	68.4266	60.5644	54.0856	48.1691	42.2658	37.431	33.5872	30.1916	27.7454	26.7512	26.3312	25.5286	24.8711	24.4334	23.2584	21.2148	19.2456	16.8994	14.487	13.7073	15.1969	17.7817	21.1269	24.1272	25.0324	23.5016	20.6791	17.3049	14.1994	12.6222	12.8854	14.3221
cdaR	0	32.5418	39.2178	30.6476	13.2294	0	0	0	0	0	0	0	3.3371	10.7332	18.0055	25.7057	33.6107	38.6585	41.5682	44.8102	47.3432	49.3866	51.0096	50.6865	48.9833	46.3074	42.1725	38.4544	36.029	34.0389	32.9443	33.5096	33.6027	32.8242	32.0649	31.0246	29.6251	29.5165	30.4966	31.1482	31.3766	30.4522	27.3452	23.0246	19.7172	17.328	16.3593	17.6875	20.6099
yagJ	53.9983	105.873	123.765	114.977	96.3456	64.6285	37.915	23.19	22.0422	30.8656	42.4596	54.5343	63.7505	67.3177	67.5938	66.8789	64.5997	61.755	60.3863	59.061	56.5744	53.1121	48.5423	42.886	37.3149	32.3214	28.3112	26.2708	25.401	25.3889	26.2432	26.9147	26.5602	25.7276	23.828	21.2554	19.909	19.536	19.6454	20.7403	21.8288	21.5368	20.4629	18.7497	16.9084	16.0053	15.8435	16.0988	17.1704
proX	0	8.56974	7.74308	3.97735	0	0	0	0	0	0	0	13.2191	29.8432	44.6642	56.8428	64.6318	67.2616	66.0743	63.0383	60.4215	57.7651	55.2748	53.9159	52.9348	51.3397	49.6326	47.6981	45.1117	42.4212	39.9428	37.5269	34.796	31.7701	28.7926	26.1377	24.1075	23.0734	23.024	23.4604	23.843	23.4601	22.4837	21.1822	19.3071	17.5206	16.8258	17.0865	17.7544	19.2152
yeaS	339.294	403.853	454.609	429.822	393.074	341.668	289.719	246.079	211.23	188.342	181.505	185.441	194.596	203.364	208.001	208.716	205.149	196.261	185.461	175.63	164.536	153.145	144.326	136.303	127.397	118.742	109.896	99.6991	89.442	79.8485	70.6915	62.1223	53.4236	44.2612	35.6123	28.2691	22.3418	19.1307	17.9781	15.6676	12.0892	7.21687	0	0	0	0	0	0	0
nlpI	163.696	182.406	191.716	157.938	104.903	64.495	45.9705	37.7308	39.1578	54.3823	73.6142	91.8181	108.727	121.208	126.046	125.947	123.968	121.166	119.493	120.849	123.537	124.682	124.742	122.241	115.267	104.988	93.5652	81.6047	70.7411	62.8792	58.1514	55.8848	54.272	51.8798	48.0428	42.5252	35.4962	29.0775	24.2486	20.7077	18.0879	16.1711	13.7788	10.4411	7.2619	4.63086	0	0	0
yjjJ	0	20.0102	38.4359	52.6683	67.2947	82.3686	97.0458	115.096	139.256	162.621	181.712	197.233	208.61	214.677	216.62	216	212.94	206.734	197.913	188.42	177.426	164.414	150.697	137.147	122.956	108.751	95.7049	84.2883	73.2048	62.9586	54.6905	47.0929	38.498	30.973	24.5884	17.3968	11.1506	7.91468	5.91188	4.2352	3.80998	3.5097	0	0	0	0	0	0	0
envY	88.4812	111.743	114.577	94.1091	56.6439	21.7023	0	0	0	7.29221	23.026	36.2773	46.8068	52.5819	52.6893	49.6364	45.6677	43.2003	43.6743	46.0745	50.0149	54.9313	57.3221	56.9946	55.2092	50.8715	44.3862	38.534	32.4008	26.0423	21.1875	16.9852	12.3017	9.19206	7.4687	5.84772	5.34087	6.33557	6.80622	6.52197	6.3785	5.31412	3.55236	0	0	0	0	0	0
trkA	202.985	186.847	170.562	104.255	41.0569	0	0	0	0	10.3379	36.0318	55.9642	71.4925	80.1509	80.0158	77.3879	75.7157	75.0109	76.6139	80.8903	84.5069	86.2265	85.6784	82.7052	78.2638	73.6084	68.9335	65.0833	62.253	59.6205	56.9295	54.27	51.1717	47.4191	43.7302	40.2915	36.8038	33.8027	31.6761	29.5476	27.4498	26.1937	24.6127	22.0789	20.0486	18.1255	15.1578	12.1788	9.95699
adrA	44.9388	94.0104	90.5818	78.0187	38.2542	0	0	0	0	0	0	0	0	0	0	3.16385	9.01978	15.5185	24.0125	34.3876	42.4134	47.1906	50.7734	51.6817	49.1909	45.9228	43.2745	40.3717	37.6052	36.0017	35.5925	35.564	35.3091	35.1629	35.5146	35.1484	33.7221	33.1377	33.2761	32.609	31.4171	30.8544	29.6768	26.9673	24.0841	22.0387	19.8373	17.522	16.6286
ychH	80.1912	113.344	129.546	126.712	105.632	82.9365	70.569	65.599	67.1285	78.6652	93.6666	104.819	113.28	117.306	114.472	108.186	100.603	91.5928	83.3817	77.1641	71.0523	65.33	60.2242	54.9418	50.017	46.2779	43.2127	41.2101	39.9399	38.5259	36.822	35.1647	32.7106	29.8937	26.9155	24	21.7775	20.5242	19.4918	18.969	18.5732	16.9868	14.6176	12.3554	10.0527	7.94073	6.6885	6.16314	6.71756
cspA	532.47	885.945	1184.53	1369.28	1461.07	1512.22	1524.67	1530.05	1519.45	1499.89	1459.84	1394.8	1314.57	1225.32	1119.88	1017.08	925.427	841.387	769.04	714.369	672.287	638.773	613.772	596.273	583.549	568.238	548.572	525.005	493.081	453.27	413.206	374.752	336.628	304.27	277.775	253.533	230.926	210.561	189.051	165.515	141.224	116.907	93.1401	71.0833	50.7577	32.4354	15.3682	0	0
yeaZ	412.073	529.001	605.858	587.139	523.425	465.584	410.25	363.759	335.678	321.205	309.266	300.176	293.988	283.453	269.475	256.376	243.725	231.279	221.876	214.428	205.432	194.94	183.098	169.148	154.592	141.286	128.964	118.635	109.757	100.663	91.6439	83.0752	72.9821	62.3428	52.7511	43.2795	33.5399	25.3361	18.953	12.8355	7.61841	4.07125	0	0	0	0	0	0	0
yjjV	89.765	104.392	107.638	87.3539	52.4579	25.0373	4.06959	0	0	0	0	17.4179	35.6904	48.8179	55.9078	59.3545	59.5129	57.2502	56.3904	57.2421	57.7616	58.7782	60.055	59.0661	56.5655	53.5247	48.6183	43.3577	39.9333	37.2567	35.2901	35.1861	34.8239	33.1441	31.6225	29.5709	26.2163	24.1278	23.9023	23.5442	23.8218	25.5179	26.0775	24.724	23.1482	21.4491	19.2325	17.8618	17.9095
imp	0	94.4132	130.195	144.464	144.433	120.695	85.2928	59.9464	51.2653	56.4476	66.6719	79.6187	93.5501	101.084	101.617	101.449	101.65	101.9	104.195	107.699	108.568	106.052	101.241	94.5973	87.1501	81.0601	77.0974	74.1546	71.9412	70.1102	67.6934	63.8158	58.1995	51.4946	44.6722	37.611	31.2163	27.8774	26.2628	24.4824	23.6676	23.6152	21.4331	17.9379	15.3709	12.2986	8.43372	5.57265	3.98842
dhaM	58.9381	144.759	173.081	174.578	165.263	133.661	106.023	89.6732	86.4327	102.782	126.531	152.639	180.082	200.347	209.633	214.458	216.543	216.06	216.126	216.351	212.885	205.034	194.223	182.151	170.829	161.598	155.115	150.303	145.046	138.576	131.086	122.336	112.582	102.582	91.9669	80.7811	69.8115	59.7141	50.5165	42.9953	37.1056	31.6562	26.1369	20.0521	13.7808	6.86796	0	0	0
yahI	0	0	0	0	0	0	0	0	0	0	0	0	0	0	0	0	0	0	0	0	10.758	22.1608	34.3151	46.2881	55.7143	59.9016	59.5555	56.9696	52.8926	48.031	44.1518	41.5221	39.0901	37.0047	35.571	33.9956	32.8572	33.6424	36.0213	38.1569	39.2862	39.3157	36.9469	32.3254	28.206	25.4393	22.7441	21.0303	21.3727
ppiD	150.538	241.766	297.856	309.156	291.156	262.255	232.264	212.109	207.486	212.304	219.707	227.188	230.771	226.726	218.063	208.074	196.952	185.947	176.55	167.776	158.669	149.723	140.246	129.662	118.915	108.01	96.4387	85.9108	77.2794	69.7256	63.6765	59.2195	54.2067	48.6803	43.3786	37.5297	31.7515	27.8116	24.7042	21.7673	19.5952	17.2802	14.0905	10.4968	6.78258	3.11515	0	0	0
yfbE	0	29.7802	73.4337	81.047	62.5512	31.5932	0	0	0	0	0	0	0	0	0	0	0	0	0	0	0	4.32995	15.1032	27.4103	38.3431	47.6979	51.7681	49.0888	44.144	39.6465	36.1383	34.505	34.4478	35.0573	36.0406	36.806	36.6371	35.8133	33.9796	31.0528	27.8244	24.315	20.1797	16.3496	13.0095	9.85577	7.26935	5.40766	4.17837
b2680	0	0	9.43751	14.4688	6.09082	0	0	0	0	0	0	0	9.12825	21.3504	30.7945	40.042	49.5093	55.3783	60.1701	66.9065	72.5026	76.4102	78.26	76.6558	72.7524	67.8452	61.8413	56.4088	52.8317	49.9894	48.4199	48.2877	47.0187	43.9973	40.9489	36.9952	32.0323	28.8022	27.4698	25.8914	24.4648	23.9918	23.1289	21.3246	19.9941	19.3481	18.0763	16.2205	15.0424
yobF	113.33	318.318	442.087	526.903	583.977	587.09	570.115	549.697	534.164	532.621	539.626	550.813	562.848	570.244	565.953	551.733	529.773	499.722	463.929	427.752	392.285	356.161	321.019	288.185	256.129	224.187	194.56	168.461	144.959	124.887	107.879	91.564	74.3059	55.3408	34.1791	12.9027	0	0	0	0	0	0	0	0	0	0	0	0	0
ibpB	0	0	0	0	7.53582	0	0	0	0	0	0	15.2888	28.2567	37.7002	43.8044	48.0146	51.1635	54.0331	57.7596	61.0208	61.7305	61.1009	59.6629	56.1261	51.9759	49.4485	46.8844	43.5766	40.6445	38.1609	35.4136	33.0991	31.6887	30.9578	30.5883	30.1503	30.0678	30.4668	30.7936	30.0856	28.7335	26.6397	23.4007	19.5554	16.9356	15.6929	15.4322	16.8913	20.1521
crcB	62.7711	158.478	202.736	216.769	202.728	157.876	113.977	80.7516	64.4749	68.7682	85.5425	103.89	120.928	133.559	140.653	144.931	150.211	156.684	163.177	168.035	168.511	163.086	152.967	139.949	126.322	115.142	107.228	101.529	97.6493	95.0432	91.2917	85.4013	78.3255	70.3848	61.3724	53.3915	48.0791	44.7887	42.3447	40.3483	37.5473	33.2574	27.6251	21.9519	17.3014	13.7146	10.4538	8.14547	6.40699
speF	0	0	0	0	0	0	0	0	0	0	0	0	0	0	0	0	0	0	0	0	0	8.67011	21.4429	34.446	47.3797	58.2899	62.589	61.5695	58.8119	54.5301	50.2135	46.8915	43.7764	40.9945	38.9274	37.193	35.6804	35.4977	35.9324	36.0724	35.9436	35.1435	33.0083	30.2719	28.3387	27.1412	26.1147	25.2235	24.915
b0298	32.3936	94.8526	103.251	92.1478	66.0995	32.1495	6.96542	0	4.62796	20.5979	37.9009	53.6356	64.9685	70.2548	69.5436	66.4874	63.1385	61.1771	60.0041	59.4725	59.0476	57.7265	55.2698	52.1099	49.2039	45.7793	41.3158	37.0439	32.8496	27.7962	24.4448	23.8826	23.6972	24.4706	27.232	29.164	29.4187	30.0027	29.8776	28.0457	25.8628	23.5854	20.6293	17.9157	15.8632	14.4371	14.0861	14.5048	15.2361
ybaV	0	76.1733	98.4003	96.5218	79.7351	46.5222	7.56037	0	0	0	0	8.14654	23.4937	35.3762	42.7693	49.1181	53.8266	55.2513	55.1693	53.8955	50.3606	46.6793	44.1209	42.3495	41.8517	42.5104	42.2982	41.1296	39.3239	36.5187	33.5281	31.5525	29.9208	28.6752	28.1678	27.5	26.4792	25.9538	25.4732	24.6105	23.891	22.9437	21.3452	19.7487	18.4162	17.3709	17.3237	17.8898	18.6529
eco	27.8421	70.5475	90.5764	94.1164	80.2953	54.5089	31.9557	16.2431	12.9356	22.041	34.7393	47.0443	57.2505	62.6491	63.5901	63.049	62.1617	61.2436	60.8622	60.7941	59.7124	57.1274	53.4683	48.3594	42.0929	35.9536	31.0657	27.8233	26.1389	26.2328	28.228	30.3146	30.0652	28.4971	25.9199	20.7834	15.1029	12.5278	11.394	10.5841	11.612	13.0092	12.1003	10.3322	8.67624	6.0586	3.36673	0	0
ygaZ	0	102.13	173.967	219.825	239.886	238.799	221.57	199.501	190.563	198.668	206.036	209.457	213.922	214.35	206.903	199.168	193.817	188.153	183.191	179.766	175.441	168.837	160.217	149.139	136.106	121.942	107.43	94.4522	83.8948	75.6766	70.3551	67.1101	63.125	57.6073	50.7663	41.8357	32.0014	23.6716	17.5002	13.0231	9.94341	7.48293	4.99399	0	0	0	0	0	0
yebO	173.134	419.1	498.861	523.728	468.084	370.318	285.01	218.855	176.544	154.313	143.028	141.536	144.174	143.804	139.838	131.892	120.051	108.447	99.652	94.4409	92.5368	91.7596	90.3943	87.7444	83.0866	77.3496	72.2507	67.8235	63.5509	59.816	56.3725	52.5965	48.4565	44.5087	41.0383	38.1316	35.4816	33.0341	31.0774	28.5632	24.794	20.878	17.3256	13.5669	10.7232	9.43577	8.37669	7.29439	6.80688
ftsN	47.6477	158.952	210.597	237.483	241.266	215.537	190.798	175.987	169.105	173.218	182.044	187.8	190.859	189.168	182.244	171.952	160.796	149.801	139.84	131.564	124.516	118.175	111.87	105.976	100.199	93.5451	86.4504	79.9946	73.4508	66.9743	62.1127	58.0637	52.5139	46.0193	39.9244	33.424	26.6497	22.5619	21.3886	20.0546	18.0921	16.6613	13.943	8.54026	3.253	0	0	0	0
cspB	0	0	0	0	0	0	0	0	0	0	0	0	0	0	0	0	0	0	0	0	0	0	0	0	0	0	9.34119	16.2909	22.5638	27.7204	29.9985	28.7582	25.4916	22.1521	19.8399	18.0005	17.1924	18.1338	19.414	19.9827	19.7217	18.1967	15.4061	12.5384	9.92848	7.33638	5.21371	3.57872	0
ykgF	0	0	0	0	0	0	0	0	0	0	0	0	0	0	0	0	0	0	0	12.7625	27.186	41.217	53.6476	62.8198	66.0753	64.6485	61.8929	59.458	57.4048	55.2859	53.5728	51.9996	49.5122	46.5309	43.2983	39.3659	36.072	34.4099	33.1818	32.4188	32.7662	32.7125	31.3776	29.799	28.1527	26.0964	24.4132	24.1141	24.8727
ybbC	0	0	0	0	0	0	0	0	0	0	0	0	0	0	0	0	0	0	0	8.96128	21.3071	34.1616	47.6534	59.4423	65.052	65.273	63.6222	60.6212	56.9319	54.4213	54.169	54.6082	53.8287	53.4333	53.0181	50.3361	46.8126	45.0824	43.2158	39.7643	36.522	33.552	28.8778	23.6808	20.4324	18.1318	16.3788	16.78	18.4624
yafM	0	0	0	0	0	0	0	0	0	0	0	0	0	0	0	0	0	0	0	0	0	0	6.76679	20.3659	34.7241	48.792	61.199	66.9457	65.4702	60.6164	54.5365	49.0514	43.8677	39.5057	37.3222	36.0938	35.5889	36.8954	39.56	42.0227	43.911	44.555	42.8088	39.1365	34.7757	30.5775	26.9867	24.8682	23.8797
polA	0	28.6613	75.4949	94.3098	86.7475	71.5214	46.1494	21.9777	17.8384	27.1604	41.0237	52.0945	54.2968	48.6497	40.1202	30.1835	21.9365	20.81	26.3574	34.7824	45.0694	55.9258	63.6794	68.423	72.1258	73.5288	73.0028	72.7217	70.4614	65.1346	59.9749	55.0832	49.3755	46.3349	46.6919	47.3684	48.2905	49.5281	48.358	44.7508	39.9181	33.8218	27.1212	21.4205	16.8019	13.8117	12.3288	11.3287	10.5863
ygdR	0	17.874	61.4955	87.4827	81.708	64.0671	40.093	8.61043	0	0	0	14.5427	28.8438	41.9076	52.1725	59.4132	64.183	69.2708	74.8187	79.2096	82.6099	85.8373	86.9905	85.0895	82.0781	77.6144	71.3413	65.2839	60.449	56.1426	53.3203	51.4759	48.3952	44.4621	40.1874	35.2918	30.8946	28.7944	28.1496	28.2311	28.4903	28.0323	26.6098	24.5706	22.3824	20.7629	19.7201	18.3241	16.9589
yebE	0	22.2014	46.0408	66.0614	70.9086	65.7539	60.265	53.5066	51.131	57.8049	64.972	70.6961	77.9147	83.7023	86.9383	89.5765	90.401	88.9486	86.8642	83.2657	77.3027	70.8967	64.4511	57.6545	52.1094	48.5012	45.6646	43.3302	41.1947	38.0915	33.8837	29.2589	24.0509	18.9672	15.4162	13.8798	14.1966	16.7052	20.2046	22.8104	23.693	22.5767	19.2214	14.8469	11.192	8.56818	7.14581	7.31766	8.84625
cutA	194.052	252.308	276.997	234.395	166.091	103.655	53.5295	24.6043	23.6817	41.0763	61.8936	81.75	99.0857	108.724	112.018	115.331	120.056	125.934	133.433	139.838	142.704	141.599	135.689	125.28	113.936	102.54	90.9853	81.2779	74.3767	69.1179	65.3763	63.0168	60.589	57.2453	52.3472	46.1334	39.4526	33.0127	27.3787	23.0695	19.3614	16.1302	13.3951	10.3461	7.16228	4.92554	3.35492	0	0
agaS	8.60766	55.4556	63.6111	57.9569	41.5309	15.1531	0	0	0	0	9.26298	18.654	24.6207	26.9965	27.9864	28.6705	29.3675	31.7633	36.3433	41.8816	47.4913	52.5677	55.6204	55.992	53.9636	50.0919	45.2456	40.6973	36.6308	33.4263	32.4826	33.2759	33.3588	33.2544	33.9737	33.3203	31.2019	30.7942	31.1475	30.335	29.6376	29.2173	27.663	25.7409	24.0034	22.2018	20.7783	19.1703	17.6839
yajC	0	5.51817	20.5559	27.2975	16.4964	4.02773	0	0	0	0	0	0	0	0	0	0	0	0	8.50006	16.819	24.9359	32.7823	39.6907	43.5031	45.0661	45.7378	45.1201	43.4898	41.2114	37.5554	33.8673	31.0166	27.9098	25.0612	24.1587	24.2557	24.0222	24.5289	25.1125	24.0918	21.5153	18.8759	15.6485	11.9637	9.24925	7.45813	5.56826	3.97269	3.368
b0501	0	0	0	0	0	0	0	0	0	0	0	0	0	4.66475	11.9512	16.7999	21.4417	29.3058	36.5085	42.459	51.3567	60.9425	66.788	70.1944	73.0317	73.1554	71.3042	69.5945	67.2277	63.7672	60.7863	57.984	54.6285	51.4188	48.3693	45.3826	43.3456	42.9907	43.1155	43.0999	42.5722	40.43	36.5085	32.5281	29.073	25.8959	23.5333	21.5561	19.0039
uxuR	0	115.796	203.395	245.521	252.403	229.117	183.793	145.491	131.617	135.083	146.523	157.405	162.139	160.382	156.635	153.714	152.233	153.802	158.068	162.556	166.145	168.51	169.452	170.428	171.736	171.442	168.704	164.448	157.355	147.649	138.992	132.94	127.014	121.49	116.033	107.838	97.0893	86.2299	75.6328	66.0957	58.4208	51.0403	43.4957	35.7667	27.3116	18.6358	11.1824	4.53149	0
treF	11.9629	55.5309	70.5207	77.9221	79.1306	62.5453	44.4503	34.0185	24.1505	20.0479	25.1493	33.2574	40.488	49.9973	58.4809	61.4057	60.7347	58.3979	53.7072	47.023	40.4662	35.1398	31.2011	28.1445	26.7177	26.2454	25.2324	23.5644	21.2672	18.6113	16.7218	15.6444	14.4554	14.0583	13.8387	12.2589	10.5404	10.2669	10.0388	9.51702	9.4179	8.59804	6.44136	4.04798	0	0	0	0	0
yqeH	0	0	0	0	0	0	0	0	0	0	0	3.75964	15.3629	27.5804	36.2548	45.0744	52.1881	54.8055	57.7059	62.5875	66.2326	68.872	70.5342	70.3743	68.9671	67.3847	65.7077	63.8643	61.5828	59.0114	56.0064	52.0158	47.2835	42.7369	38.5868	35.2342	33.0254	32.3765	32.3407	32.0464	30.8111	28.6853	25.5957	22.5585	20.4574	19.522	19.5357	19.7794	19.7199
dacA	279.966	275.531	294.913	244.959	208.063	184.699	172.773	167.423	172.203	185.004	198.706	210.898	222.284	229.357	229.627	225.425	219.318	209.855	196.692	182.32	167.629	151.743	135.479	121.386	109.317	97.9241	88.0937	81.5993	76.0975	70.7189	67.0897	63.6629	57.5604	50.2831	42.949	34.7685	27.0437	21.4667	17.7057	14.659	11.6985	8.63557	5.34077	0	0	0	0	0	0
U139	0	0	0	0	0	0	0	0	0	0	0	0	7.19406	17.9114	25.1611	31.8045	37.2224	39.2208	41.7254	46.5586	50.5809	55.1456	58.4741	57.5772	55.2895	53.429	50.8253	47.9932	46.4747	45.6058	44.5873	43.3446	41.3987	38.7797	35.2348	31.4719	28.6628	27.5185	27.8996	29.2939	30.6841	31.2254	30.9517	29.4998	27.2458	24.71	22.1977	19.3827	16.9639
inaA	0	0	0	0	0	0	0	0	0	22.1292	52.7379	79.3966	103.829	122.206	124.467	117.256	111.159	105.072	100.737	100.333	101.79	101.985	101.238	100.024	97.6103	93.6898	88.9813	83.505	77.2297	70.8278	64.8617	60.1464	56.2132	52.4267	48.5727	44.5326	39.8174	36.0946	34.1297	32.9859	32.6094	32.9464	31.9443	28.8829	24.9321	19.7995	13.795	8.8107	5.6541
ybaT	0	0	0	0	0	0	0	0	0	0	0	0	0	0	0	0	0	0	0	0	0	0	0	0	0	0	0	0	0	0	0	0	0	0	0	0	0	5.28728	8.53171	11.7137	14.0419	15.4336	16.1943	16.0636	15.5925	15.2485	14.3658	12.5354	10.7269
wrbA	92.8288	106.786	85.3132	23.8727	0	0	0	0	0	3.67633	56.4812	101.22	138.546	167.425	190.091	212.541	237.917	267.637	300.408	333.292	362.351	383.948	396.343	401.569	402.418	399.744	393.447	385.96	376.489	362.806	347.155	333.225	317.999	300.832	283.839	264.731	241.567	218.692	198.656	180.052	164.157	151.114	137.405	120.327	101.881	82.1843	60.7001	40.1724	23.2326
ykiA	0	0	0	0	0	0	0	0	0	0	0	0	0	0	0	0	0	0	0	0	0	0	0	5.69159	16.8927	27.0065	36.0835	45.3089	49.5285	48.8271	49.3825	50.889	51.5314	52.2102	52.7781	52.0702	50.5812	49.5733	48.4403	46.6023	44.1776	41.3179	37.7651	34.1346	31.3716	29.4113	27.5416	25.6313	23.9775
yhgE	0	13.4676	27.0619	26.1403	11.1036	0	0	0	0	0	0	0	0	0	0	0	0	0	0	8.85517	16.6965	24.4977	32.1302	35.9403	34.8931	31.8304	27.4371	22.8995	21.0191	21.3907	22.9958	26.3827	29.4349	30.3105	29.7445	28.3132	25.8095	23.7989	23.4712	23.5299	22.5953	20.8628	17.5491	12.4803	7.5702	3.86292	0	0	0
ygeG	0	0	0	0	0	0	0	0	0	0	0	0	0	0	0	0	0	0	0	0	0	0	9.2348	19.0288	27.1383	33.9711	38.5993	38.7375	36.409	35.2824	35.3902	36.1111	36.2004	35.7906	35.407	34.7636	33.9419	33.8803	34.0541	33.1869	31.4534	28.9505	26.295	24.5594	24.0474	24.2198	25.0715	25.6152	25.0366
htpX	206.463	231.619	253.767	229.28	202.777	181.152	170.766	170.503	174.936	184.366	195.198	199.89	199.529	197.383	192.105	184.324	177.087	169.47	159.073	146.442	132.438	117.28	102.351	89.4491	78.7904	69.5685	61.6685	54.9619	48.3264	41.7769	36.1811	30.8196	24.8639	19.2703	14.2862	9.93659	7.18211	6.3286	6.5129	7.02272	6.94181	5.75994	3.70096	0	0	0	0	0	0
mdoB	63.4601	156.065	198.521	219.132	234.178	224.619	208.552	195.387	184.155	176.292	171.164	168.237	166.555	162.572	154.752	144.559	131.305	116.265	102.941	92.0622	81.8945	72.7525	64.0727	54.5583	44.698	35.4976	27.391	21.3531	17.5536	15.6615	15.2216	15.4186	14.6948	12.9245	10.4392	7.96476	6.36585	6.85962	9.07415	11.6148	13.3645	13.8433	12.3993	9.38674	6.83184	5.60739	5.06678	5.25588	6.75197
pdxB	65.7412	155.246	200.159	223.094	228.046	208.329	191.509	179.981	173.997	178.603	189.719	199.99	206.852	210.951	210.787	206.066	199.622	193.341	185.569	176.678	166.982	155.503	142.637	129.736	117.266	105.387	94.6311	84.4604	74.5056	65.43	58.1607	52.1337	47.0115	43.412	40.6272	36.857	32.5293	29.0633	24.9511	19.5915	15.164	11.5747	7.58486	4.28895	0	0	0	0	0
yafN	0	30.4363	35.1562	28.3095	12.6706	0	0	0	0	0	0	0	3.86636	8.10177	10.9083	14.6162	19.2823	23.007	27.5314	34.1285	40.0883	43.7641	44.9358	43.7038	40.0368	34.6171	29.4752	26.5167	25.0086	24.2138	24.6655	25.5073	23.7566	19.8854	16.2792	13.1413	10.1753	9.79143	11.8807	13.2308	12.9805	12.2241	10.1845	6.65335	3.84808	0	0	0	3.21161
yaiE	161.163	214.552	258.147	268.948	260.253	244.591	226.983	206.962	188.779	179.719	180.685	190.385	205.684	224.471	243.24	258.838	270.96	281.534	288.452	292.475	295.364	296.277	293.875	290.492	285.934	278.674	270.453	263.973	257.929	252.065	247.276	240.558	228.548	212.374	193.077	171.678	151.542	135.113	121.705	109.822	97.4968	83.5788	66.6492	47.2892	27.2732	7.4562	0	0	0
ykfJ	73.5771	86.8142	101.378	92.9317	83.6167	73.1299	58.7607	45.559	41.0367	41.6124	44.3873	52.8295	62.2995	67.6524	70.0023	70.9967	69.3041	65.8128	61.5303	56.6248	50.9033	44.6114	38.5038	33.8372	30.8454	28.713	26.637	24.8217	22.8566	20.329	19.0721	20.1039	21.425	22.6354	24.4436	24.8626	23.6258	23.0603	23.0202	22.5864	22.5446	22.3668	20.7607	18.2485	15.7649	13.5991	12.3921	12.8942	14.9082
yaaW	0	0	0	0	0	0	0	0	0	0	0	0	0	0	0	0	0	0	0	0	0	0	0	0	9.10924	16.8461	24.1299	30.6279	33.7136	33.0912	31.7166	30.5066	29.6862	30.0897	30.5497	30.2267	29.4823	28.6373	27.0824	24.8732	21.9971	18.9705	15.8086	12.9731	11.2454	10.4935	10.0694	9.8363	10.1437
Empty	0	0	0	0	0	0	0	0	0	0	0	0	0	0	0	0	0	0	0	0	0	0	0	0	0	0	0	0	0	0	0	0	0	0	0	0	0	0	0	0	0	0	0	0	0	0	0	0	0
treA	8.11206	32.9044	40.689	36.9428	24.066	10.0181	0	0	0	12.5127	26.3835	37.0395	47.0512	54.6542	57.9945	59.6787	61.8054	63.699	65.4705	66.9437	66.7383	64.5239	60.7595	56.0778	51.9158	49.226	47.8747	48.2217	49.1972	49.3237	48.9624	48.18	45.3532	41.4727	38.0152	34.0288	30.0909	28.5138	28.4214	28.5266	29.4309	30.0599	28.5992	25.8286	22.7399	19.1513	15.8729	14.0833	14.0544
ynfA	0	0	0	0	0	0	0	0	0	0	0	0	0	0	0	0	5.29453	17.5724	32.9901	48.9969	64.4793	75.1042	78.7651	77.8409	74.1967	69.2583	64.1275	60.3331	57.907	57.1756	57.5807	57.8282	56.6963	54.5591	50.8532	45.8261	41.6513	38.695	36.1383	34.4093	33.3466	31.6872	29.9627	28.2047	25.9451	23.8705	21.9725	19.574	17.7334
nudF	289.611	365.401	381.011	327.947	230.7	146.182	94.9111	74.743	78.6507	94.0951	110.91	126.835	139.255	147.525	154.798	162.612	169.641	175.749	179.768	182.38	183.072	181.455	178.531	174.948	169.636	162.907	155.203	146.91	138.364	129.983	121.766	113.898	104.942	95.0456	85.424	76.0569	67.0381	59.9595	54.0733	47.1902	39.4044	30.1987	20.1842	10.4024	0	0	0	0	0
yjaH	0	0	0	0	0	0	0	0	0	0	0	0	0	0	0	0	3.57005	12.9593	25.92	39.4644	51.6554	60.2961	63.2822	62.0679	59.7181	57.8883	55.8966	54.6166	53.7179	51.8699	49.2897	46.7165	43.2476	39.3666	35.8447	32.6362	30.4946	30.3205	31.5865	33.6248	35.4181	35.4111	33.2589	29.4627	24.9741	21.189	18.9497	18.4656	19.7432
paaX	0	57.7479	69.3557	63.9783	46.9333	21.441	0	0	0	11.9796	31.5289	48.2582	64.739	76.6917	80.5867	81.1094	80.6025	79.3586	81.1779	87.2505	93.5108	99.6519	105.493	108.065	106.786	103.757	98.6565	91.4123	83.2825	75.0554	67.6933	61.8924	56.9169	52.4564	48.9897	45.0399	40.4938	37.158	35.6858	34.8385	34.4872	34.2275	32.8626	29.6559	25.3759	21.1763	17.3022	13.993	11.752
yahM	333.939	512.89	677.147	805.231	939.594	1096.57	1284.79	1498.05	1718.46	1934.48	2127.75	2275.24	2366.07	2394.02	2356.8	2264.02	2127.34	1958.92	1772.26	1578.81	1386.01	1201.2	1027.57	871.871	736.375	616.696	512.184	425.773	349.708	282.817	230.48	189.685	155.014	127.481	102.3	74.3759	47.6663	20.6626	0	0	0	0	0	0	0	0	0	0	0
priC	51.52	112.068	138.067	138.184	131.329	108.353	85.3269	70.3628	66.8519	72.2812	78.5844	82.1323	82.8423	78.2086	68.2722	58.2507	49.5209	41.4016	35.4778	32.2032	28.8339	25.5359	22.6297	18.5067	13.3701	7.77772	0	0	0	0	0	0	0	0	0	0	0	0	0	0	0	0	0	0	0	0	0	0	0
insA_3	0	0	57.1666	131.494	185.737	210.248	212.465	204.552	202.418	204.166	208.818	215.272	217.131	212.37	203.347	192.271	179.441	166.902	155.655	145.509	135.374	124.824	112.811	98.9345	84.0475	69.0723	54.744	43.0595	34.8173	28.6274	23.9528	20.6326	16.8473	12.097	7.84182	3.6959	0	0	0	0	0	0	0	0	0	0	0	0	0
yadK	187.188	154.353	139.44	91.5044	46.4923	26.2575	17.7174	15.3039	17.3907	18.1894	16.9131	17.086	19.4349	22.002	25.0174	28.9761	33.163	37.2135	41.4733	44.8351	46.1539	45.4094	41.5201	34.8144	27.5747	21.3281	16.6231	14.1313	13.698	14.2577	14.9554	15.0007	14.4388	13.2818	11.4421	9.06157	6.48936	4.02962	0	0	0	0	0	3.3236	3.29811	0	0	0	0
yafV	0	54.6962	68.9361	69.3829	62.3866	48.4811	40.6921	45.1656	58.6235	78.3969	96.1981	108.757	120.766	131.641	137.695	143.368	150.639	155.232	158.625	164.541	169.747	172.169	172.901	170.618	163.896	153.694	141.247	128.033	114.745	101.733	90.1605	80.4036	70.9966	61.8186	52.6736	42.9241	31.8649	20.9486	11.4798	3.76637	0	0	0	0	0	0	0	0	0
ybgI	206.834	291.344	379.667	430.176	475.902	529.407	575.071	612.203	638.575	651.812	653.726	646.73	636.284	626.288	617.726	612.224	607.991	602.273	593.157	579.23	558.265	532.486	504.223	475.749	448.409	422.785	399.051	376.312	352.364	328.328	305.06	280.555	254.376	228.375	200.323	170.116	141.486	116.703	94.8161	76.7603	62.7099	47.9445	31.1767	13.4642	0	0	0	0	0
mutS	0	0	0	0	12.7582	23.2983	22.927	23.2219	23.998	18.3134	13.9146	16.0896	16.4023	14.653	13.6489	11.9336	10.3291	10.6262	11.7681	13.8513	17.1099	18.979	20.0238	21.8082	22.8123	22.3776	22.4125	22.1856	20.397	17.8508	15.422	12.5137	9.0575	6.51626	5.29028	4.43064	4.1298	4.80214	5.05652	4.80591	4.99125	5.17011	5.47	6.35906	6.77168	6.39922	5.63667	4.25304	0
ada	246.513	118.923	87.2339	0	0	0	10.9138	26.1266	36.813	44.9863	51.0528	57.3517	64.61	69.8586	73.7089	78.994	85.1947	93.3894	104.656	117.127	128.902	137.835	141.502	140.791	136.785	130.076	122.774	115.976	108.58	100.418	91.4619	81.537	71.7758	63.0724	55.6732	49.4824	43.9412	38.6525	33.2064	27.5743	23.0535	19.8439	16.4195	13.3531	10.6731	6.36676	0	0	0
yagY	77.854	35.2815	13.9208	0	0	0	0	0	5.48347	8.40668	6.23515	0	0	0	0	0	0	0	4.25068	8.9957	12.1333	12.8543	12.692	12.5414	12.1425	12.1993	13.3083	14.6999	15.4902	15.6376	15.0645	13.4878	11.211	8.98491	7.28795	6.38986	6.48036	7.04714	7.65681	8.00587	7.85862	6.88772	5.5846	4.68858	4.21591	4.04832	4.8195	6.62077	7.82184
lacZ	79.7588	47.6616	35.9568	0	0	0	0	0	0	0	0	0	0	0	0	0	0	0	0	0	0	0	0	0	0	0	0	0	0	0	0	0	0	0	0	0	0	0	0	0	0	0	0	0	0	0	0	0	0
ascG	0	0	0	0	0	5.51202	20.7521	36.3693	47.2863	56.2908	62.9557	66.1619	68.6104	71.8314	74.5584	75.4715	73.6373	70.2611	65.6013	59.5003	53.5888	47.9094	40.9839	34.2098	28.8916	23.2051	17.5452	14.1968	12.2265	10.2385	9.27661	9.45956	9.00746	7.79546	6.37359	4.63785	0	0	0	0	0	0	0	0	0	0	0	0	0
cpdA	0	0	0	0	0	0	0	0	0	0	0	0	0	0	0	0	0	0	0	0	0	0	0	0	0	0	0	0	0	0	0	0	0	0	0	0	0	0	0	0	0	0	0	0	0	0	0	0	0
cytR	75.1988	155.797	206.63	233.295	254.87	260.453	257.97	255.009	252.333	253.842	261.439	275.065	295.816	320.277	341.659	357.291	363.986	358.773	343.867	322.191	295.208	266.592	238.85	212.896	190.649	171.641	155.435	142.129	129.789	116.611	103.353	89.0852	73.4306	58.4502	44.4537	30.8758	18.3303	7.10835	0	0	0	0	0	0	0	0	0	0	0
lit	0	0	0	0	0	0	0	0	0	0	0	0	0	0	0	0	0	0	0	0	0	0	0	0	0	0	0	0	0	0	0	0	0	0	0	0	0	0	0	0	0	0	0	0	0	0	0	0	0
mutH	0	0	0	0	0	0	0	0	10.6756	14.5213	12.0311	0	0	0	0	0	0	3.24187	10.81	17.9823	25.4063	32.6987	38.1404	40.861	41.5018	40.7318	38.2418	34.7264	31.7515	29.5534	27.3089	25.2772	23.1923	20.0525	16.3553	13.536	11.4826	10.1031	9.68991	9.61931	8.70902	6.84358	4.73312	0	0	0	0	0	0
ygiS	0	0	0	0	0	0	0	0	0	0	0	0	0	0	0	0	0	0	0	0	0	0	0	0	0	0	0	0	0	0	0	0	0	0	0	0	0	0	0	3.38142	4.74132	5.82956	6.1952	6.17806	6.38299	6.60283	7.00413	7.49117	7.59424
yagZ	0	0	0	0	0	0	0	0	0	0	0	0	0	0	0	0	0	0	0	0	0	0	0	0	0	0	0	0	0	0	0	0	0	0	0	0	0	0	0	0	0	0	0	0	0	0	0	0	0
recN	4.69447	40.4833	70.1736	96.5629	116.011	121.691	113.083	96.4049	78.2813	61.5357	49.5911	43.6922	42.566	43.9848	45.0964	42.8917	35.7601	26.0424	13.6302	0	0	0	0	0	0	0	0	0	0	0	0	0	0	0	0	0	0	0	0	0	0	0	0	0	0	0	0	0	0
pth	0	15.0404	44.1066	74.0617	93.8176	100.556	95.978	83.3234	64.9171	49.4142	41.105	36.679	36.8862	42.9725	51.2025	58.0087	61.6809	60.679	55.6799	47.8115	39.1035	32.1131	27.4016	24.7983	23.9211	23.5828	22.7149	21.4961	19.2475	16.4765	14.1955	12.2948	10.363	9.04825	8.1291	6.37409	4.08269	0	0	0	0	0	0	0	0	0	0	0	0
yacG	0	0	0	16.0544	25.5776	23.4086	21.4603	17.8226	9.12006	3.46033	5.96103	10.3723	16.3622	23.9728	31.1557	36.3066	40.4424	43.1027	43.3046	42.1778	39.3439	34.7121	30.3318	27.2697	25.1808	24.7272	25.7594	26.1571	25.0607	22.715	19.0582	15.0128	11.7118	9.19556	7.86346	7.33981	6.22083	4.81516	3.77743	0	0	0	0	3.05984	3.26855	0	0	0	0
serA	179.636	244.14	290.954	311.96	334.765	356.436	389.564	428.51	458.041	480.731	500.285	515.546	529.635	545.473	562.369	582.807	604.651	625.262	643.516	658.996	666.583	665.431	656.15	640.049	618.391	591.906	561.054	526.354	486.377	441.138	395.006	350.178	307.16	267.409	229.37	190.109	149.055	106.452	64.5041	27.3044	0	0	0	0	0	0	0	0	0
ycgJ	79.3353	53.4828	52.17	35.8575	36.8548	40.765	47.9403	55.4796	58.3489	59.5977	61.9416	62.7635	59.6785	56.4232	53.4641	50.4351	49.5678	52.0486	57.562	66.6646	76.7503	85.2588	92.7527	97.682	97.9399	95.965	93.1428	88.0825	81.7608	75.6723	69.2911	62.9254	57.5915	52.8473	48.6216	44.8494	41.1981	37.5419	33.9319	30.0107	25.9885	22.0247	17.9356	14.205	10.6321	7.16294	3.72724	0	0
mutY	0	17.3886	43.7123	74.4554	110.39	146.648	171.467	181.383	180.639	170.336	152.125	131.553	113.531	98.0646	84.9975	76.9841	72.7852	70.022	69.3464	69.9556	68.4607	66.1605	63.8899	59.3549	53.5751	49.2316	44.693	39.9479	37.8211	37.1917	36.0751	35.1607	33.481	29.3767	23.9059	17.9178	11.7153	6.57413	3.14478	0	0	0	0	0	0	0	0	0	0
U66	0	0	0	0	0	0	0	0	0	0	0	0	0	0	0	0	0	0	0	0	0	0	0	0	0	0	0	0	0	0	0	0	0	0	0	0	0	0	0	0	0	0	0	0	0	0	0	0	0
ykgI	24.416	13.3913	16.1126	14.8346	25.1493	33.4098	40.3381	45.5333	46.0295	45.6526	46.8336	48.4602	49.8331	52.8456	56.6484	59.8717	62.048	64.0075	66.2719	68.4488	69.5725	70.0953	69.7228	65.9497	59.6543	53.3126	46.8017	40.7358	37.3767	36.3222	36.209	36.9221	37.0028	35.628	32.7284	28.2691	23.0263	18.5747	14.9809	12.1788	10.3642	8.88267	7.01273	4.85352	0	0	0	0	0
ilvD	51.0128	30.6386	27.6626	5.69488	0	0	0	0	0	0	0	0	0	0	0	0	0	0	0	0	0	0	0	0	0	0	0	0	0	0	0	0	0	0	0	0	0	0	0	0	0	0	0	0	0	0	0	0	0
ais	0	0	0	0	0	0	0	0	0	0	0	0	0	0	0	0	0	0	0	0	0	0	0	0	0	0	0	0	0	0	0	0	0	0	0	0	0	0	0	0	0	0	0	0	0	0	0	0	0
trmU	672.878	967.963	1203.61	1263.45	1251.02	1187.29	1097.36	1002.42	916.476	850.909	803.304	765.176	731.522	695.155	653.796	609.528	563.739	516.725	471	427.05	385.369	346.078	310.813	280.593	255.214	232.551	212.571	194.906	177.521	160.555	144.962	129.733	113.872	97.7185	79.2144	58.0752	37.8776	19.1014	0	0	0	0	0	0	0	0	0	0	0
yrbA	296.327	331.225	356.747	321.66	279.597	234.69	197.674	171.581	147.155	127.402	113.911	99.3608	87.0967	81.1978	77.0149	75.1088	78.8106	81.068	78.9627	77.4128	74.8061	68.5666	63.6704	61.6725	59.2556	57.1651	56.4736	54.5096	51.1305	47.9247	43.7956	38.8048	34.5203	30.0835	24.5744	19.4872	14.5722	9.30704	4.95932	0	0	0	0	0	0	0	0	0	0
ycgL	64.153	61.9737	81.2016	82.1653	92.0433	97.7875	94.5447	82.0532	66.467	50.6167	37.043	29.9039	27.8253	28.2758	29.963	33.8101	37.143	39.659	43.4008	47.5414	49.372	49.6488	48.5176	44.669	39.7245	35.2474	31.075	27.4246	24.7789	22.2657	20.0654	18.3186	16.5626	15.216	14.262	12.8703	11.5159	10.6839	9.40803	7.87104	6.59798	5.02972	0	0	0	0	0	0	0
ileX	215.839	368.721	527.222	637.308	727.174	794.343	832.026	843.472	833.849	807.998	767.863	720.095	668.384	610.964	547.78	485.114	422.192	359.128	301.144	251.325	207.052	169.575	139.312	113.429	90.7048	71.175	54.4844	41.6755	32.5944	25.8171	22.0962	19.8829	16.068	11.3681	6.9025	0	0	0	0	0	0	0	0	0	0	0	0	0	0
dam	0	0	0	0	0	0	0	0	0	0	0	0	0	0	0	0	0	0	0	0	0	0	0	0	0	0	5.21908	8.30202	10.9009	13.4289	15.1318	16.0761	16.7794	17.4865	17.8551	16.5774	14.0615	11.9277	10.267	8.65101	8.48871	9.70501	10.4546	10.4329	10.8446	10.6599	9.14158	7.81635	6.95103
b0309	0	0	0	0	0	0	0	0	0	0	0	0	0	0	0	0	0	0	0	0	0	0	0	0	0	0	0	0	0	0	0	0	0	0	0	0	0	0	0	0	0	0	0	0	0	0	0	0	0
rmuC	0	0	0	0	16.5855	18.5851	15.2852	7.67384	0	0	0	4.25677	4.44555	0	0	0	0	0	0	0	0	0	0	0	0	0	0	0	0	0	0	0	0	0	0	0	0	0	0	0	0	0	0	0	0	0	0	0	0
b1420	0	0	0	9.44429	27.791	36.7773	36.2506	37.6216	43.1201	46.2625	52.5815	64.4711	73.1085	77.2733	80.1743	80.2765	76.2066	71.0397	65.3194	58.7446	51.3848	42.9059	33.8208	25.1982	16.9324	10.1715	6.71224	5.67478	5.77612	6.94878	7.58426	6.51262	4.48653	0	0	0	0	0	0	0	0	0	0	0	0	0	0	0	0
yadS	0	0	0	0	0	0	0	0	0	0	0	0	0	0	0	0	0	0	0	0	0	0	0	0	0	0	0	3.86802	5.4433	5.981	5.87421	4.22903	0	0	0	0	0	0	0	0	0	0	0	0	0	0	0	0	0
ydeP	9.11009	7.98647	14.3987	18.1783	24.8853	34.9922	41.6855	42.0443	40.266	38.3768	35.2944	32.1935	33.4969	38.626	42.7278	45.9573	49.6855	50.6357	47.1521	42.9692	38.3657	32.1545	25.9898	21.3108	16.7554	12.2914	8.68432	5.56874	0	0	0	0	0	0	0	0	0	0	0	0	0	0	0	0	0	0	0	0	0
ydbH	81.5704	45.8315	29.9904	0	0	0	0	8.57459	25.4571	34.2872	37.6429	35.2342	26.8087	19.381	15.3699	13.6081	15.2456	19.3051	21.6841	22.0823	21.36	19.329	16.9893	14.7112	12.5919	11.156	9.81866	7.72988	6.15141	5.30124	4.50655	4.31253	5.14405	6.32242	7.34812	7.65665	6.99192	5.62011	3.24208	0	0	0	0	0	0	0	0	0	0
creA	0	0	0	0	0	7.39775	16.9684	25.9332	33.9024	42.4248	48.2334	50.367	52.3662	54.1963	54.5699	54.3732	53.9167	51.3987	47.0772	42.0887	36.7788	31.0656	25.7034	20.5614	15.2055	10.2118	5.86485	0	0	0	0	0	0	0	0	0	0	0	0	0	0	0	0	0	0	0	0	0	0
gadX	0	0	0	166.94	403.257	669.396	971.324	1273.56	1574.39	1886.01	2203.74	2526.52	2853.42	3163.29	3434.68	3657.7	3815.52	3902.29	3925.58	3891.25	3800.64	3666.17	3500.33	3315.01	3121.23	2926.95	2736.12	2557.12	2383.19	2217.03	2067.64	1936.56	1807.92	1683.2	1560.95	1426.57	1275.86	1126.54	989.636	859.472	741.979	637.422	528.436	399.027	258.796	109.829	0	0	0
yafK	230.618	374.544	497.162	578.205	638.987	682.358	702.317	708.262	700.399	683.032	665.22	653.122	647.078	648.827	654.348	659.329	660.423	653.857	635.658	608.617	573.521	530.422	483.115	436.365	389.822	345.003	305.201	271.066	241.517	216.433	194.713	174.25	152.408	127.499	101.165	76.1102	51.9065	30.6702	15.5502	3.73921	0	0	0	0	0	0	0	0	0
yaiA	50.5043	55.3343	71.1972	72.5071	80.2858	90.4126	97.2789	100.712	104.469	105.013	103.4	102.893	102.229	100.085	97.0621	92.428	84.8044	74.1655	61.4566	48.4128	35.0949	22.7026	12.6687	5.0216	0	0	0	0	0	0	0	0	0	0	0	0	0	0	0	0	0	0	0	0	0	0	0	0	0
yjiY	41.989	43.3754	51.4006	51.2078	54.495	58.6787	65.4143	71.6456	77.6836	84.132	90.1556	94.6479	97.015	95.9348	91.738	84.4373	74.5487	63.1088	50.7886	38.4904	26.7115	16.0284	6.87542	0	0	0	0	0	0	0	0	0	0	0	0	0	0	0	0	0	0	0	0	0	0	0	0	0	0
xylB	0	0	0	0	0	0	0	0	0	0	0	0	0	0	0	0	0	0	3.68003	5.33349	5.41342	5.14657	3.53834	0	0	0	0	3.83641	5.77039	6.07087	5.54472	3.80175	0	0	0	0	0	0	0	0	0	0	0	0	0	0	0	0	3.18016
ompN	0	0	0	0	0	0	0	0	0	0	0	0	0	0	0	0	0	0	0	0	0	0	0	0	0	0	0	0	0	0	0	0	0	0	0	0	0	0	0	0	0	0	0	0	0	0	3.40682	4.38744	4.84506
nhoA	120.265	88.1606	92.0133	58.7513	47.4242	43.8956	39.6772	31.9464	26.9921	22.9304	20.8598	23.6736	28.9971	35.3654	41.2636	44.3217	44.6918	43.9818	41.1715	36.8848	33.0569	29.0334	23.4113	17.3809	12.0492	6.93453	0	0	0	0	0	0	0	0	0	0	0	0	0	0	0	0	0	0	0	0	0	0	0
yccR	0	0	0	7.7059	21.8529	24.1246	21.6034	21.0525	22.4853	25.2406	31.3465	39.3253	46.8659	53.3312	59.589	64.0381	65.5129	64.6042	61.3944	56.0049	49.0607	41.0806	32.1565	23.624	15.9064	9.31546	4.82284	0	0	0	0	0	0	0	0	0	0	0	0	0	0	0	0	0	0	0	0	0	0
mutM	0	0	0	0	0	0	0	0	0	0	0	0	0	0	0	0	0	0	0	0	0	0	0	3.56548	9.99162	15.7509	21.0368	26.8762	30.1912	30.561	30.8409	31.289	30.5505	28.6208	27.443	27.0395	26.4989	26.402	26.7545	25.7064	23.8432	22.2681	20.5393	19.4395	19.9184	20.1483	18.8639	16.8663	13.591
mutT	0	0	0	0	0	0	0	0	0	0	3.14234	6.56881	9.36462	11.9045	13.2856	13.3361	12.6492	11.8204	10.6266	9.70576	8.81895	6.97297	4.18106	0	0	0	0	0	0	0	0	0	0	0	0	0	0	0	0	0	0	0	0	0	0	0	0	0	0
aidB	151.8	106.476	96.254	40.8823	14.1246	0	3.67692	11.624	22.1012	34.2277	47.2986	60.6837	74.6124	88.2724	101.64	115.76	129.229	140.353	150.29	158.858	164.048	166.073	165.769	161.701	153.945	144.529	133.759	122.03	110.576	99.5811	88.2835	77.4218	67.9049	59.121	50.9158	44.2056	38.052	30.8471	24.0777	18.7852	13.2304	8.08432	4.30777	0	0	0	0	0	0
napF	18.2672	32.1627	30.5675	26.3331	27.6356	40.6896	60.718	84.8722	108.446	119.227	117.415	113.623	107.521	98.7731	92.5532	88.1149	80.0445	69.203	58.9194	49.1038	39.6849	33.3588	30.204	27.0288	23.0804	19.2604	14.8501	9.90523	6.14666	3.98644	0	0	0	0	0	0	0	0	0	0	0	0	0	0	0	0	0	0	0
yggD	201.424	210.998	254.691	251.078	259.781	263.608	262.751	250.376	231.434	214.068	198.752	182.809	171.501	166.272	162.977	161.345	160.659	157.805	152.387	144.803	134.479	123.704	113.354	102.082	91.4166	82.8539	74.4184	66.3416	59.7699	53.2197	46.3321	40.3503	34.7819	29.3626	24.8424	20.3195	15.0021	10.0894	5.77958	0	0	0	0	0	0	0	0	0	0
yafU	0	0	0	0	0	0	0	0	0	0	0	0	0	0	0	0	0	0	0	0	0	0	0	0	0	0	0	0	0	0	0	0	0	0	0	0	0	0	0	0	0	0	0	0	0	0	0	0	0
ydeJ	0	0	0	0	0	0	0	0	0	0	0	0	0	0	0	0	0	0	0	0	0	0	5.65256	9.26682	12.1148	14.3676	14.7125	12.9214	11.1351	9.87914	8.90383	8.21254	8.01625	7.78893	7.28458	6.85349	6.38198	5.48734	4.18388	0	0	0	0	0	0	0	0	0	0
ecpD	20.2455	35.9826	55.8522	71.0086	88.8919	104.354	112.548	115.374	117.137	115.757	113.083	112.839	113.488	113.514	113.694	112.212	107.119	98.684	87.0366	72.7093	57.4356	41.4451	26.3852	13.6934	0	0	0	0	0	0	0	0	0	0	0	0	0	0	0	0	0	0	0	0	0	0	0	0	0
xylE	0	0	0	0	0	0	0	0	0	0	0	0	0	0	0	0	0	0	0	0	0	0	0	0	0	0	0	0	0	0	0	0	0	0	0	0	0	0	0	0	0	0	0	0	0	3.16953	5.71019	7.91293	9.59727
dinB	0	0	0	0	0	0	0	0	0	0	0	0	0	0	0	0	0	0	0	0	0	0	0	0	0	0	0	0	0	0	0	0	0	0	0	0	0	4.34792	6.48165	9.01982	11.3271	13.3331	14.683	14.3668	11.9539	8.55674	5.20807	0	0
ybfD	13.6961	22.5624	22.5484	12.456	0	0	0	0	0	0	0	0	0	0	0	0	0	0	0	0	0	0	0	0	0	0	0	3.24195	5.94149	8.31114	10.4869	11.7471	12.0232	12.469	13.146	13.7647	14.1888	13.2898	10.6842	7.60095	4.61561	0	0	0	0	4.31005	5.75713	6.59491	6.65068
dpbA	0	0	0	0	0	0	0	0	0	0	0	0	0	0	0	0	0	0	0	0	0	0	0	0	0	0	0	0	0	0	0	0	0	0	3.93817	6.2261	8.53328	10.7054	12.5955	13.9226	14.153	13.8393	12.5896	9.81895	7.08835	5.68038	4.92785	4.96074	6.19696
ydeO	11.8829	5.99578	0	0	0	0	0	0	0	0	5.97977	12.6123	19.6234	29.0481	40.4122	50.635	60.2634	69.4844	76.1847	79.7038	81.3998	80.5526	76.8089	72.4423	68.1753	63.3085	58.6489	55.1596	51.3667	47.0363	43.1514	39.4472	34.8514	29.7682	24.417	18.7068	12.9188	7.79654	3.83362	0	0	0	0	0	0	0	0	0	0
ybeB	743.415	1033.08	1263.57	1292.79	1229.78	1125.85	998.648	879.933	789.628	729.149	688.001	657.071	631.38	603.747	568.757	530.029	488.563	444.042	398.871	356.942	317.559	281.489	250.063	224.035	201.149	179.79	159.99	141.456	121.714	101.386	83.1488	67.1155	52.6328	41.212	32.9419	24.5767	16.175	8.13976	0	0	0	0	0	0	0	0	0	0	0
dinG	75.3551	94.6963	94.8339	89.4044	71.8876	63.8678	77.443	96.7335	112.635	123.414	126.401	118.46	103.354	87.7286	74.7505	64.2892	58.0212	55.9389	54.7944	53.0583	51.3523	49.4723	47.9013	47.3266	46.5306	45.1527	43.0938	38.7691	32.3979	26.6052	22.0142	18.4981	17.2488	17.9528	18.0778	17.0578	15.5264	13.2584	10.2325	7.7549	5.89315	3.98719	0	0	0	0	0	0	0
ybfE	0	37.0234	100.138	171.037	234.668	276.011	288.584	278.59	259.925	239.184	218.565	199.845	180.132	158.371	137.515	119.16	103.353	93.2465	89.3782	87.0244	83.6558	78.8571	71.1391	60.4777	50.0053	41.4308	35.6294	32.0752	29.0088	25.7199	21.9177	16.976	12.5041	10.4195	9.49198	9.09045	9.252	8.62114	6.56167	4.00921	0	0	0	0	0	0	0	0	0
yjiW	9.336	0	0	0	0	0	0	0	4.23217	5.27731	3.87389	0	0	0	0	0	3.06043	5.13361	8.34654	12.2393	16.197	20.0709	23.2307	24.7677	24.835	23.1095	19.8238	16.1208	12.5782	10.0154	9.0709	9.99531	12.2397	14.748	16.5634	17.1864	15.8759	12.8443	9.37607	6.03705	0	0	0	0	0	0	0	0	0
brnQ	181.884	274.156	328.071	333.838	308.592	276.377	245.032	223.858	211.502	205.15	203.567	202.901	201.774	200.016	199.055	197.813	195.826	194.481	193.256	189.777	184.933	180.475	173.771	165.434	159.081	152.848	143.928	135.876	128.585	117.969	106.674	97.8126	88.4165	78.1399	70.4304	63.6557	55.8755	48.4771	41.8921	34.4966	26.803	19.8438	13.2752	6.65822	0	0	0	0	0
ybgA	270.125	197.351	178.179	85.6011	39.4429	20.1891	21.6732	31.8362	46.1547	59.968	69.7553	76.6893	81.9377	84.8219	87.1305	91.3127	96.4015	101.081	104.68	105.923	103.606	98.3079	90.8697	81.7668	72.8074	65.5127	59.7997	55.4728	53.0973	51.8238	49.8692	46.8559	43.024	37.7766	30.9558	24.045	17.9387	13.1448	10.4583	9.8757	10.3806	11.0703	10.4317	7.89542	4.34159	0	0	0	0
rdoA	0	0	0	0	0	0	0	0	0	4.42924	11.905	19.0927	26.9878	33.5255	35.7564	35.9797	37.5201	38.9185	41.2672	46.3317	51.7377	54.5056	55.7494	56.3454	54.7461	51.7165	49.2326	47.054	43.9268	39.9599	36.0221	32.2096	28.0856	24.3758	22.2016	20.7792	18.8884	16.9199	14.867	11.6351	7.66139	4.05836	0	0	0	0	0	0	0
eutR	43.4023	42.8665	24.6961	0	0	0	0	0	0	0	0	0	0	0	0	0	0	0	0	0	4.34918	6.41092	7.42535	6.74503	5.11858	3.00633	0	0	0	0	0	3.7196	4.73016	4.53231	3.60718	0	0	0	0	0	0	0	0	3.53855	4.22415	4.21966	3.2433	0	0
yafD	349.271	317.57	358.288	321.479	339.871	374.353	395.94	406.638	409.794	398.066	374.503	347.195	321.343	299.544	280.806	269.387	264.206	259.63	254.031	249.202	242.893	234.227	225.104	215.752	205.132	192.892	179.871	166.982	154.662	142.71	132.155	122.929	112.7	100.314	86.9681	72.792	57.0258	42.0069	30.7187	21.2969	12.9215	6.97209	0	0	0	0	0	0	0
xthA	263.92	239.068	262.57	206.569	185.422	178.222	163.033	146.104	135.036	120.687	103.823	93.1845	85.2505	75.9228	68.3277	63.9198	59.9028	56.0161	53.4644	50.0554	44.8797	39.4645	34.4182	29.6109	26.16	24.6972	23.695	22.4314	21.258	19.8994	17.4263	14.8226	12.2483	8.99099	5.88582	4.09273	0	0	3.89088	5.21766	5.09725	4.45429	0	0	0	0	0	0	0
yciG	0	0	0	0	0	4.97207	14.7525	23.8523	29.4627	30.4744	30.2479	27.8575	21.3697	14.3287	10.0945	9.4403	12.2388	20.049	30.675	40.2736	48.2573	55.2395	59.3876	61.2121	63.1383	64.7639	65.788	66.9982	67.9237	67.3877	64.85	59.9486	53.5841	46.9033	39.8121	33.4232	28.8492	24.8001	19.8816	15.7329	12.8718	9.71786	6.60882	5.22436	4.29989	0	0	0	0
ykgH	0	0	0	0	0	0	0	0	0	0	0	0	0	0	0	0	0	0	0	0	0	0	0	0	0	0	0	0	0	0	0	0	0	0	0	0	0	0	0	0	4.80146	6.95284	9.22162	11.1111	11.5274	10.924	9.83031	7.84319	5.27408
ftsK	172.012	271.26	342.187	382.782	408.857	415.338	412.429	399.413	374.547	345.199	314.879	284.214	258.827	239.536	223.945	211.884	202.805	194.7	187.249	181.692	177.849	175.337	172.552	168.958	164.807	158.115	148.915	139.17	129.184	118.285	108.999	101.015	92.6595	84.5632	77.0823	68.7221	59.626	51.5462	43.3664	34.7199	27.0997	20.9861	14.6492	8.73286	3.28132	0	0	0	0
b0725	0	0	0	0	0	0	0	0	0	8.66134	13.2769	13.8866	11.3864	6.42671	0	0	0	0	0	0	0	0	7.43142	11.5918	14.5608	15.5335	15.598	15.7265	14.8661	13.6432	13.373	13.1036	12.1226	11.6119	11.346	10.4877	9.40977	9.19457	9.80546	10.6869	11.7817	13.056	13.2064	11.8327	9.98643	7.94403	5.6674	4.16619	3.73675
pck	0	0	0	51.5661	105.635	131.32	131.572	112.7	87.7784	65.9134	51.8281	48.3589	50.7278	53.6903	56.6905	58.3415	56.8117	53.2523	49.2591	45.0412	40.4662	35.7914	32.0489	29.1233	25.6065	22.0123	19.6378	17.4133	14.7132	13.3121	12.8605	11.7723	10.3516	9.13134	7.24877	5.10236	3.9403	3.57254	3.67357	4.12904	4.12119	3.24524	0	0	0	0	0	0	0
yehS	169.216	210.901	266.854	286.614	308.674	327.148	336.721	336.556	332.834	330.012	327.145	325.255	324.682	323.017	319.368	313.305	304.66	294.213	282.592	268.952	253.536	235.645	214.929	191.182	165.365	139.532	115.787	94.9954	78.2763	65.6366	55.793	47.8112	40.2755	32.436	24.0257	14.6723	4.78244	0	0	0	0	0	0	0	0	0	0	0	0
U139	0	0	0	0	0	0	0	0	0	0	0	0	0	0	0	0	0	0	0	0	0	0	0	0	0	0	0	0	0	0	0	0	0	0	0	0	0	0	0	0	0	0	0	0	0	0	0	0	0
sppA	0	0	0	0	0	6.52539	15.1671	24.3342	34.1232	38.885	38.1574	38.4484	36.2203	29.6241	24.475	20.734	15.8755	13.2855	14.4063	16.2496	18.1881	19.591	19.822	18.9602	18.3871	18.1309	18.4775	19.247	19.5435	18.4333	16.3319	13.9723	11.5209	10.0671	9.99615	10.6558	11.5071	11.9729	11.0043	9.3847	7.40185	4.84994	0	0	0	0	0	0	0
tyrS	452.108	539.328	633.677	632.054	625.017	599.123	563.225	516.402	456.592	402.942	366.936	345.461	339.806	348.944	364.597	379.903	392.505	400.909	403.804	402.001	398.016	392.788	385.092	375.962	365.867	353.342	338.94	324.645	310.411	295.389	280.418	265.61	250.134	233.183	214.717	194.759	172.409	147.506	121.409	96.4407	72.2091	49.1042	28.1317	8.69131	0	0	0	0	0
wrbA	0	0	0	0	0	0	0	22.8403	37.7346	57.0259	78.9459	99.1655	121.747	149.869	178.265	206.193	237.154	269.803	298.855	324.7	348.799	366.279	374.294	376.168	372.789	363.471	350.872	338.134	325.846	313.646	301.314	289.965	278.502	264.449	248.038	230.404	210.07	188.004	167.161	148.394	131.578	117.208	104.605	91.797	77.6639	60.7915	42.574	22.2344	0
ydgL	356.509	816.583	1139.07	1322.76	1406.64	1370.64	1283.1	1174.82	1067.5	975.685	893.018	808.925	724.521	644.365	567.404	495.852	433.275	381.046	337.124	299.323	266.859	240.715	218.845	199.573	184.09	172.722	163.795	157.758	153.805	149.475	143.287	134.412	121.87	106.8	90.8021	74.5217	58.8335	44.3143	30.734	18.648	8.77896	0	0	0	0	0	0	0	0
ybgE	0	0	0	0	0	0	0	0	0	0	0	0	0	0	0	0	0	0	0	0	0	0	0	0	0	0	0	5.81658	10.5534	14.3646	17.1016	17.6887	15.9212	13.4768	11.4566	10.0083	8.89449	7.50409	5.98096	5.13088	4.99544	5.47527	6.46237	7.69899	8.14179	7.34235	5.87819	4.0945	0
b0165	0	0	0	0	0	0	0	0	0	0	0	0	0	0	0	0	0	0	0	0	0	0	0	0	0	0	0	0	0	0	0	0	0	0	0	0	0	0	0	0	0	0	0	0	0	0	0	3.52626	4.17932
yihN	0	15.9713	43.3086	66.6256	79.8484	77.5587	70.064	65.1994	64.2714	66.2535	70.2888	72.7716	71.7963	70.1324	69.0904	69.6146	72.804	78.6119	84.8057	89.4887	92.0318	92.0123	89.5586	85.871	82.1622	78.4423	74.8697	71.0562	66.7273	62.5403	58.4274	54.3575	51.1183	48.2257	43.9476	38.5538	32.1605	24.286	16.2104	9.40228	4.09004	0	0	0	0	0	0	0	0
dnaQ	229.607	172.578	167.069	113.217	97.7835	95.8034	95.0679	96.7712	97.6486	96.2095	97.8204	102.48	105.832	107.517	108.311	108.882	110.821	113.271	116.81	120.724	120.516	115.35	108.567	98.8897	86.0044	74.9397	66.7602	59.3054	54.363	53.1335	52.5585	51.4923	50.0924	46.7853	40.8478	33.1032	24.2413	16.4126	11.0636	7.41803	5.36974	4.62173	0	0	0	0	0	0	0
purT	87.3264	72.9861	92.2313	103.875	149.93	192.445	227.626	247.301	246.695	230.234	207.084	180.182	150.366	121.759	96.5634	75.1976	57.8815	46.7276	40.9668	38.4061	37.8567	38.3566	37.2203	33.2119	28.067	22.2595	16.468	12.2225	9.94461	8.65813	8.45711	8.79681	8.47148	7.91106	6.87196	4.95191	0	0	0	0	0	0	0	0	0	0	0	0	0
dcm	112.504	96.9537	113.178	105.046	112.673	115.213	116.248	109.589	96.919	84.6537	77.4227	73.6795	71.2998	69.4435	66.9728	62.9089	55.7853	47.9777	41.4698	36.4332	33.039	32.7081	34.5975	36.3907	37.4241	38.0281	37.0769	33.8781	30.6675	27.6749	24.096	21.3069	19.9579	18.2516	16.4371	14.6903	11.6268	7.64655	3.87958	0	0	0	0	0	4.18496	3.89685	0	0	0
yagB	46.8602	9.65609	0	0	0	3.57391	26.0203	45.3184	57.9769	62.6621	56.254	44.7007	31.884	19.4476	9.9072	6.02191	6.19701	8.36869	11.7694	16.1445	20.1472	22.6181	24.6254	26.3481	27.5522	28.9345	30.4894	31.2279	30.9127	29.7214	27.4973	25.017	23.0592	21.1868	19.3126	17.3807	14.6707	11.369	8.50561	6.16669	4.40059	3.96481	4.26033	4.41401	4.22835	3.65472	0	0	0
sodB	327.167	176.995	138.106	17.25	0	0	3.12691	21.6052	35.5565	47.749	54.2788	54.9039	55.197	55.157	52.7437	51.2038	52.01	52.5851	52.5266	52.888	53.1892	52.106	50.7402	50.1754	49.7537	48.4076	46.4351	44.1793	40.3455	34.5358	28.7249	24.5596	20.7416	17.7359	16.67	15.8817	13.1702	9.70497	6.69719	3.33311	0	0	0	0	0	0	0	0	0
ybgC	388.407	367.426	423.711	372.547	372.45	398.366	429.72	453.373	476.01	489.688	490.075	482.628	469.078	448.39	422.515	397.139	372.785	349.039	326.78	305.824	283.979	262.429	240.914	219.452	200.325	184.436	169.923	157.864	148.653	139.769	129.597	119.045	107.237	92.2511	75.7844	59.7691	43.9263	29.6871	18.9362	10.6705	4.41508	0	0	0	0	0	0	0	0
Empty	0	0	0	0	0	0	0	0	0	0	0	0	0	0	0	0	0	0	0	0	0	0	0	0	0	0	0	0	0	0	0	0	0	0	0	0	0	0	0	0	0	0	0	0	0	0	0	0	0
aldB	75.0315	49.52	34.624	0	0	0	0	0	0	0	0	4.62572	6.09373	7.81306	11.6836	17.237	22.9449	27.8624	29.9459	29.2546	26.3513	21.5937	16.3766	12.0764	8.6921	6.22795	5.00145	4.74115	4.81717	4.33694	3.32382	0	0	0	0	3.83968	5.44016	6.05126	6.03515	5.08814	3.40335	0	0	0	0	0	0	0	0
yafL	689.002	785.259	882.313	840.464	802.777	765.438	728.212	693.939	661.272	626.104	587.587	547.14	506.476	466.05	428.405	395.571	364.93	336.335	311.054	287.361	265.128	244.889	224.562	203.593	183.905	164.662	146.242	130.661	117.14	103.661	90.7321	78.7101	66.4747	54.3305	43.5627	33.9354	24.0823	15.0816	7.70722	0	0	0	0	0	0	0	0	0	0
ung	51.3096	85.4752	94.7893	81.0524	63.0775	42.403	28.7716	27.1753	33.5748	42.5857	48.3369	50.3964	49.4218	45.4294	41.1698	39.8511	39.291	38.0127	38.0485	37.9695	36.1626	34.3703	33.4585	31.912	29.7815	27.5986	24.9614	22.0838	20.04	18.5898	17.2125	15.8985	14.0411	10.9102	7.37109	4.58268	0	0	0	3.13192	4.73186	6.01396	7.28912	7.21121	5.20899	0	0	0	0
sbmC	112.784	54.1929	45.5822	0	3.84252	14.084	23.5567	34.6035	44.7485	50.5402	55.1573	59.4999	61.1478	63.026	67.0701	72.1464	78.4117	85.7759	92.2872	97.6389	102.045	104.702	105.627	105.331	103.311	99.3668	93.9041	87.7128	81.4429	74.9573	69.0038	65.4101	63.4196	61.4497	60.3013	59.3722	56.0577	50.9307	46.2712	42.3218	38.8866	36.6433	35.294	32.8284	27.1012	19.7066	12.0863	3.4856	0
yagM	0	0	0	0	0	0	0	0	0	0	0	0	0	0	0	0	0	0	0	0	0	0	0	0	0	0	0	0	0	0	0	0	0	0	0	0	0	0	0	0	0	3.60857	5.41619	7.58001	9.24169	8.966	7.99031	6.89295	4.87396
nfo	9.08857	39.2068	64.9127	91.4249	113.668	129.209	138.068	138.632	133.29	125.436	116.46	106.7	98.3975	92.6847	87.7148	82.1537	76.8268	71.2671	62.9681	52.8345	42.5792	31.0909	19.1831	9.87891	0	0	0	0	0	0	0	0	0	0	0	0	0	0	0	0	0	0	0	0	0	0	0	0	0
ybhL	158.285	161.878	174.793	152.781	142.205	133.348	133.764	139.886	142.722	145.711	151.268	154.143	155.368	157.186	157.959	157.278	157.075	156.94	155.101	151.432	145.982	137.941	127.63	117.626	109.032	101.32	95.1314	90.1907	84.2687	76.7295	68.6769	60.0415	51.1693	43.7188	37.9154	33.3146	29.5842	26.4973	23.264	18.7753	13.4616	8.04086	0	0	0	0	0	0	0
yafC	0	0	0	0	18.4946	60.3373	81.6238	86.1266	86.1865	82.7302	78.1232	78.7933	84.3661	91.1322	97.7465	102.644	104.326	102.726	98.242	91.8565	85.0215	78.6499	72.8737	67.6518	63.013	58.9099	54.449	49.5812	44.9757	40.2449	34.8492	29.4386	24.3606	19.423	15.072	11.6519	9.19869	7.27779	5.41874	3.73868	0	0	0	0	0	0	0	0	0
ybiA	0	0	0	0	0	32.0158	59.3169	75.9934	83.6751	84.4971	80.6109	78.9673	81.4595	86.3492	91.9325	96.8096	99.2129	97.2862	90.5516	81.6194	72.6055	62.5732	53.2359	46.1723	39.6134	33.3171	28.6895	24.2526	19.6083	16.1577	12.8373	8.87963	6.22375	4.67995	0	0	0	0	0	0	0	0	0	0	0	0	0	0	0
fur	14.3292	50.2676	107.776	162.988	211.673	248.361	254.583	231.993	200.981	168.922	138.268	119.049	112.043	112.364	115.695	119.993	122.776	123.335	121.005	117.605	112.844	105.773	97.8349	89.2294	79.2978	69.6335	61.5241	53.4404	45.7941	39.4688	33.7154	27.9149	23.0198	19.1097	15.2235	11.0793	7.26581	3.74946	0	0	0	0	0	0	0	0	0	0	0
yagU	33.7178	114.465	172.134	226.624	274.91	307.879	330.695	345.724	358.899	374.609	389.784	402.58	410.679	409.48	396.608	374.283	345.168	312.44	280.682	253.838	232.205	215.513	203.322	192.627	179.8	164.54	146.195	124.111	101.029	79.4356	59.1055	40.4338	25.3028	10.8599	0	0	0	0	0	0	0	0	0	0	0	0	0	0	0
ycjG	0	0	0	0	0	20.6981	39.959	53.5845	63.7851	70.1662	70.7516	71.2629	73.4099	74.9871	76.4599	77.4785	76.3909	72.8689	67.4807	60.972	54.165	46.9887	40.8629	36.6257	33.2425	30.4131	28.565	26.1772	22.4141	18.7337	15.8093	13.2682	11.928	11.8355	11.4403	9.97291	7.83964	5.03384	0	0	0	0	0	0	0	0	0	0	0
ygeA	252.393	142.367	117.953	42.2488	30.6038	40.8395	62.9141	85.8843	104.401	113.599	117.481	119.838	120.231	121.454	124.762	126.803	125.495	121.89	115.893	107.56	98.6729	90.9967	84.4007	78.2926	72.9398	68.3226	63.3671	57.6398	51.3848	44.3579	36.92	29.5592	22.5154	16.3308	11.4305	7.40266	4.26603	0	0	0	0	0	0	0	0	0	0	0	0
trmE	0	0	20.2561	45.9268	72.5659	98.2462	110.466	111.7	107.996	100.48	92.8041	92.2603	97.7294	107.301	119.815	129.586	135.208	136.657	133.145	125.64	116.97	106.745	96.6776	88.1687	79.8486	72.5125	67.414	62.4031	56.9804	52.7994	48.04	41.4144	34.6328	27.9345	20.4417	13.3645	7.98743	3.62356	0	0	0	0	0	0	0	0	0	0	0
lacZ	0	0	0	0	36.15	61.402	79.1961	90.9914	97.5943	101.107	102.615	104.463	107.817	111.815	114.66	113.607	108.055	98.6314	85.4807	71.7472	60.291	50.6902	42.771	37.1473	31.6447	25.4576	19.6001	13.828	8.40218	5.00028	3.36563	0	3.72565	5.58084	7.00298	8.21691	9.40181	9.7316	9.27785	8.58943	7.17163	4.87664	0	0	0	0	0	0	0
rnhA	0	0	0	0	34.4625	62.0459	71.6223	75.3881	83.2211	89.7706	90.2222	91.0032	91.9891	90.3439	87.0153	84.3968	82.5308	79.625	75.3431	71.5048	67.0507	59.72	51.6487	44.81	37.7969	31.3616	27.7755	25.8268	23.3662	20.916	18.1718	13.8823	9.17914	5.42575	0	0	0	0	0	0	0	0	0	0	0	0	0	0	0
astC	0	0	0	0	0	0	9.25587	25.6826	38.234	46.2128	51.6276	55.4686	56.6347	57.3402	59.2848	61.3885	62.6655	63.487	62.5454	58.7117	53.788	48.294	42.2032	36.6608	32.3766	28.588	25.0071	20.8776	16.0984	11.3696	6.69186	0	0	0	0	0	0	0	0	0	0	0	0	0	0	0	0	0	0
soxR	0	0	0	0	0	0	0	0	0	0	0	0	0	0	0	8.29708	20.3939	32.6704	43.1092	50.6372	53.3543	51.3184	47.7199	44.6675	42.3913	40.8938	40.2057	39.2514	37.3453	34.8063	31.0575	26.1285	20.8588	15.6124	10.7212	7.18934	5.47377	5.36932	6.49242	7.92191	8.40656	7.45819	5.44379	0	0	0	0	0	0
yahD	0	0	0	0	0	0	14.126	31.9854	43.9389	52.8951	63.342	75.4995	83.672	92.8717	103.576	109.349	113.184	118.372	119.786	117.362	115.211	110.907	103.958	97.5074	91.6227	84.7949	78.1781	72.4378	66.3439	59.5622	53.3408	47.6806	41.5905	35.8898	31.1706	26.2953	21.536	17.2663	12.6625	7.8422	3.20927	0	0	0	0	0	0	0	0
marR	99.6218	100.717	106.742	92.2716	82.3662	83.7264	88.9951	94.2496	101.349	107.398	109.18	111.654	116.057	119.609	120.272	117.33	109.747	98.0471	83.1222	67.8855	55.0045	43.824	34.6733	28.9986	24.9225	20.926	18.1473	15.1081	10.7462	6.88965	3.86139	0	0	0	0	0	0	0	0	0	0	0	0	0	0	0	0	0	0
bacA	0	0	0	0	0	0	0	0	0	0	0	0	0	0	0	0	0	0	0	9.75275	23.1858	36.2688	47.8171	57.3104	61.1744	59.064	54.9345	50.5835	45.7344	40.7517	36.9513	33.967	30.5355	26.9542	23.5207	19.6194	15.7894	13.2644	11.8026	10.5646	9.67435	8.42409	6.06667	3.11667	0	0	0	0	0
emrA	10.794	16.7649	28.9914	43.1159	56.4046	70.4844	81.1304	82.5786	79.6843	78.2791	77.9417	79.8907	85.811	91.5743	92.7164	87.6489	77.7283	64.8462	50.8643	38.7233	30.9679	26.5551	23.6634	22.2509	21.0346	18.7092	15.891	12.8766	9.64914	6.94752	4.77081	0	0	0	0	0	0	0	0	0	0	0	0	0	0	0	0	0	0
insA_2	169.029	232.09	292.761	322.639	343.197	361.843	371.547	366.998	353.421	335.328	308.684	279.029	252.037	223.515	191.515	159.954	127.209	92.8703	61.6392	35.7859	14.0689	0	0	0	0	0	0	0	0	0	0	0	0	0	0	0	0	0	0	0	0	0	0	0	0	0	0	0	0
dinJ	114.171	220.954	294.841	345.012	391.611	424.075	440.811	446.595	449.901	453.554	452.151	450.631	451.46	448.338	437.696	423.31	406.66	385.36	361.133	337.313	314.066	289.967	267.417	247.972	229.591	210.89	191.988	171.96	149.825	127.507	106.726	89.1369	74.7991	62.6375	51.7692	39.9746	26.9181	13.1161	0	0	0	0	0	0	0	0	0	0	0
ydjA	229.891	226.808	255.502	243.54	238.077	239.348	234.414	217.546	199.683	185.555	173.926	167.224	167.36	169.137	168.199	163.873	156.614	147.325	137.108	126.627	117.169	109.78	103.202	96.7633	90.9407	84.5962	76.1859	66.4727	56.1678	45.9408	37.2045	30.5432	25.4948	21.5533	17.8365	13.4395	8.93947	4.50829	0	0	0	0	0	0	0	0	0	0	0
serA	121.165	218.188	311.006	385.188	447.567	501.911	533.14	548.153	561.779	576.584	592.188	615.488	644.392	672.937	699.491	719.542	730.59	731.901	723.247	703.069	674.84	639.364	597.416	550.681	502.017	452.086	400.916	348.575	295.982	244.137	193.123	145.604	103.404	67.3401	35.4833	6.03224	0	0	0	0	0	0	0	0	0	0	0	0	0
prpC	27.6536	18.8425	21.6853	11.6979	11.7915	13.7922	12.2955	11.7377	16.8308	24.2947	31.7254	42.2846	53.8073	63.4256	70.5016	74.8156	75.3723	72.161	66.0912	58.4559	51.0826	44.3392	38.9596	35.271	32.664	30.4544	29.1536	27.6239	25.3094	23.3524	21.2923	18.0471	15.0139	12.579	9.29457	6.10039	3.95478	0	0	0	0	0	0	0	0	0	0	3.91713	3.37807
aceB	103.573	356.587	541.867	719.863	908.905	1070.65	1194.59	1285.84	1350.54	1389.53	1396.85	1381.76	1347.23	1293.54	1222.53	1139.82	1051.79	960.08	866.999	778.796	697.502	621.13	553.956	497.559	447.996	404.078	365.503	328.127	290.891	255.142	221.799	191.631	165.594	142.038	119.611	96.4912	71.0746	44.4589	17.9029	0	0	0	0	0	0	0	0	0	0
U66	10.0889	0	0	0	0	0	25.2846	40.252	44.2552	44.7176	39.9857	35.1579	36.834	43.3474	49.7484	54.4117	57.4178	57.9496	55.1187	51.0233	47.702	43.9056	39.5781	36.3661	34.0067	31.8086	29.63	26.9809	23.6029	19.5331	14.886	10.9952	8.86855	7.69015	6.97649	6.91169	6.61246	5.25804	3.68643	0	0	0	0	0	0	0	0	0	0
insA_1	0	0	5.00222	27.2117	41.2361	57.8993	74.6914	80.2568	84.1323	92.6398	95.2479	95.1427	97.4684	97.6907	94.8806	90.9732	85.3106	77.894	69.5988	60.2291	51.6816	44.574	38.1668	33.3084	30.7933	28.6139	26.248	24.3454	21.6141	16.8606	11.9483	7.86391	3.70786	0	0	0	0	0	0	0	0	0	0	0	0	0	0	0	0
yaiI	50.2443	35.5879	31.1452	16.8942	12.985	19.1261	28.5645	39.9522	51.9347	62.4104	69.8079	76.2175	83.3309	90.335	95.0558	97.989	99.8289	98.7334	94.5408	89.6316	84.1854	76.8235	69.5357	63.1741	56.5054	50.0433	44.5233	38.9243	33.1942	28.6213	25.2454	22.8372	21.5778	21.1348	20.1596	17.7831	14.3673	10.3672	5.98839	0	0	0	0	0	0	0	0	0	0
ybgH	0	0	0	0	21.6643	51.6049	64.3172	68.0554	68.4737	68.4871	71.6095	80.3091	91.3758	101.167	108.463	110.429	106.319	98.3355	87.2048	74.3453	62.5195	52.2606	43.5129	37.7444	34.3662	31.7465	29.9577	28.2706	25.4968	22.349	19.2069	15.5584	12.5292	10.5604	8.53603	6.53882	4.94973	0	0	0	0	0	0	0	0	0	0	0	0
yebG	0	9.63266	34.4364	60.3459	81.2851	101.559	114.406	116.829	117.541	120.051	121.27	125.421	131.836	137.201	140.105	139.742	135.166	127.438	117.476	106.686	96.5298	86.6987	78.0762	71.096	64.2356	56.966	49.9604	42.3857	33.9477	26.0822	19.3159	13.457	9.1283	6.20163	4.12384	0	0	0	0	0	0	0	0	0	0	0	0	0	0
secE	799.597	878.619	1027.1	1010.24	1019.13	1008.98	960.379	877.386	791.388	708.417	628.911	564.513	516.766	478.518	448.155	426.678	410.14	394.704	377.101	357.265	334.803	308.677	281.859	256.783	231.601	207.144	185.101	163.084	141.095	121.861	103.759	85.7598	69.5669	54.524	38.8049	24.1465	10.929	0	0	0	0	0	0	0	0	0	0	0	0
b0374	0	0	0	0	0	0	26.8528	39.8063	43.8349	42.5245	36.1443	31.6414	31.3499	33.868	38.1117	43.3399	48.3239	51.3569	52.5654	52.8217	51.8511	49.3283	46.9879	44.8223	41.8651	39.3336	37.4184	34.3157	30.4744	26.8457	22.3765	17.7811	14.6647	12.3875	10.4823	9.63118	8.76961	7.04835	5.22216	3.27355	0	0	0	0	0	0	0	0	0
katE	0	0	0	0	0	0	0	0	11.2389	17.6072	15.145	13.8762	14.7426	18.2029	26.7771	38.0019	48.0372	57.1855	63.9738	66.8307	67.676	67.2222	64.9731	61.515	57.4654	52.6751	47.7245	43.1458	39.3539	36.2002	33.4554	30.9539	28.3648	25.4512	22.5653	19.8671	17.2238	14.6019	11.9669	9.35708	6.66282	4.06955	0	0	0	0	0	0	0
yhjX	168.94	9.1443	0	0	0	0	0	0	0	0	0	3.67456	13.1528	24.223	35.2676	44.8896	51.8115	56.1858	58.4931	59.6222	60.8781	60.6244	58.1327	54.9228	50.6296	45.2139	40.632	37.4193	34.4434	32.0366	30.071	27.7958	25.2643	23.1633	21.1317	19.1308	17.2075	14.808	11.9543	9.70671	7.95061	6.16127	5.40062	5.37922	4.57057	3.13733	0	0	0
yajO	142.396	79.482	65.0151	20.8952	3.91677	11.0248	32.9451	49.9646	67.1124	86.2998	96.6723	102.269	112.294	123.441	133.889	145.701	156.233	162.049	161.587	155.015	144.651	132.115	118.791	107.571	99.1736	91.6443	84.3658	77.3231	69.506	61.6884	55.6913	51.6216	48.9242	47.3827	45.4695	41.38	35.9062	29.9643	23.3214	17.3011	12.7037	8.5548	4.07375	0	0	0	0	0	0
ybaP	3.90958	64.8586	115.154	163.408	196.674	209.249	206.094	191.465	173.701	160.893	152.83	148.713	147.821	148.412	147.684	144.735	140.146	134.456	126.235	116.019	105.163	93.0868	80.0772	68.3946	58.5486	50.2622	43.7679	38.7185	33.9249	29.4604	25.1904	20.8684	16.5242	12.2935	8.3909	4.77576	0	0	0	0	0	0	0	0	0	0	0	0	0
ybiS	406.181	428.671	468.961	427.234	390.693	363.149	337.987	315.917	300.398	288.754	279.601	275.395	271.762	264.578	252.686	233.906	208.561	180.25	150.538	122.486	100.079	82.2447	67.6257	56.8006	47.8902	38.3659	28.7065	19.7427	11.1567	0	0	0	0	0	0	0	0	0	0	0	0	0	0	0	0	0	0	0	0
yfiE	15.8377	17.68	40.3588	63.2537	92.0365	119.066	132.592	131.426	124.876	115.217	106.368	104.158	107.167	111.394	115.408	116.445	114.115	109.528	103.177	96.3157	89.3216	80.9132	72.2479	63.7984	54.7698	46.473	39.6901	32.9202	26.2652	20.1759	13.9295	8.38313	4.37437	0	0	0	0	0	0	0	0	0	0	0	0	0	0	0	0
ybhM	0	0	0	0	0	0	0	0	0	15.1237	21.8958	28.5419	38.1462	46.6832	53.1763	60.531	66.5247	67.1476	63.5555	58.1696	51.5823	44.0461	38.2219	35.1276	33.0255	31.5274	30.9921	29.8243	27.1837	24.4275	21.2572	17.2959	14.1742	12.1921	10.2616	9.13656	9.23257	8.85805	7.83007	6.64742	4.4145	0	0	0	0	0	0	0	0
yaiZ	0	0	0	0	24.1411	52.3783	67.9196	77.2253	81.6253	82.5727	83.5042	86.6913	91.2152	95.7417	97.3063	95.3593	90.2175	81.4125	69.9919	59.5699	50.8857	42.8371	36.7045	32.8935	29.5602	25.9146	22.4121	18.4739	13.6385	8.66954	4.75025	0	0	0	0	0	0	0	0	0	0	0	0	0	0	0	0	0	0
evgA	217.986	375.989	519.606	644.405	765.347	898.962	1026.65	1143.82	1249.71	1330.24	1372.12	1374.26	1337.95	1268.04	1170.83	1057.29	941.228	827.997	720.725	626.574	545.953	472.786	409.126	354.771	304.596	257.082	213.178	171.053	130.549	91.7831	57.1579	27.5344	0	0	0	0	0	0	0	0	0	0	0	0	0	0	0	0	0
secB	0	0	0	0	0	0	5.97132	9.97212	9.10058	9.71372	8.53613	7.44175	12.0059	18.8229	23.829	28.8748	34.9871	38.9761	41.6184	44.5069	45.8616	44.9205	43.1401	40.7578	37.5286	34.7976	32.7547	30.7603	28.5195	26.0613	23.2297	20.1952	17.3388	14.6941	12.2951	10.1498	8.38683	6.80194	5.86262	5.76316	5.66295	4.95058	3.99805	0	0	0	0	0	0
ylaB	0	0	0	0	0	49.0563	84.4032	98.2635	105.378	106.809	106.215	112.097	125.219	139.205	151.044	160.056	164.613	163.777	158.931	152.724	145.621	136.984	128.253	120.507	112.682	104.634	97.0344	89.1838	80.5732	71.2017	61.587	52.5271	44.2922	36.857	30.8804	25.8736	20.9134	16.4369	12.1499	7.46494	0	0	0	0	0	0	0	0	0
allS	0	15.1478	22.91	29.7378	30.013	22.1068	14.9863	12.177	12.2332	17.553	26.4152	36.5564	46.9939	55.9909	61.2839	62.4489	60.2654	55.1792	48.881	43.2525	38.6404	34.72	31.5102	28.8411	25.8809	22.454	18.7209	14.9812	11.3072	8.12873	6.77372	7.51582	9.17802	11.1173	12.8403	12.3137	9.60274	6.34931	0	0	0	0	0	0	0	0	0	0	0
ymfE	115.934	164.922	210.026	234.634	252.173	269.771	280.031	284.175	289.451	295.138	298.39	301.399	302.423	295.578	279.607	256.474	226.901	193.845	162.555	136.134	115.386	100.688	90.7851	82.4358	73.4702	63.1239	50.6987	36.4405	23.0974	11.8591	0	0	0	0	0	0	0	0	0	0	0	0	0	0	0	0	0	0	0
ygbA	32.8942	42.7441	58.0453	70.4456	85.3392	103.392	118.387	126.881	132.232	135.469	135.647	135.495	136.02	133.344	125.812	113.299	96.3701	76.8998	57.7665	41.4146	29.826	22.4861	18.0553	15.8434	14.1922	11.5809	8.42427	4.87553	0	0	0	0	0	0	0	0	0	0	0	0	0	0	0	0	0	0	0	0	0
ybjO	100.787	78.0181	85.2111	70.5742	75.2012	85.7072	94.0552	97.5988	98.0365	96.1072	94.1226	92.7205	92.1246	91.0211	86.7727	78.8551	68.591	56.5098	43.83	32.9073	24.6837	18.621	14.0794	10.4849	7.3713	3.59895	0	0	0	0	0	0	0	0	0	0	0	0	0	0	0	0	0	0	0	0	0	0	0
ybaD	6.84666	57.4884	88.0525	119.843	149.442	169.638	182.225	188.721	188.691	182.461	172.951	165.043	157.478	150.045	143.888	135.652	124.497	113.422	101.851	90.1773	80.6722	71.9026	62.7511	55.3382	49.2716	43.1355	37.755	33.3323	28.2607	22.2789	16.9315	13.091	10.3447	8.71719	8.30367	7.49026	5.59743	0	0	0	0	0	0	0	0	0	0	0	0
ypjD	0	8.6007	20.0541	31.7853	43.6598	58.022	65.2453	62.2458	58.8435	55.4734	48.0648	47.182	55.0119	63.7688	71.4842	79.9204	85.1182	84.8638	81.9799	78.4033	73.1324	65.9154	59.5748	54.1712	48.2828	43.1145	39.7716	35.8268	31.1451	27.4976	24.3187	20.8218	18.7218	17.8447	16.6442	15.0753	13.5103	10.9598	7.59793	4.1343	0	0	0	0	0	0	0	0	0
secA	0	0	0	19.8477	44.3909	60.6512	67.9336	67.6855	63.8838	60.6704	60.9829	65.8106	72.6928	78.5905	81.9788	80.3202	74.0913	65.1245	54.7492	44.0819	35.186	28.1616	22.6533	18.4587	14.7967	11.5887	9.00182	6.57933	4.70957	3.88074	0	0	0	0	0	0	0	0	0	0	0	0	0	0	0	0	0	0	0
ylaC	736.56	984.117	1225.98	1336.2	1428	1510.49	1547.48	1536.92	1489.82	1396.82	1264.88	1137.38	1025.37	918.336	824.075	742.536	635.03	443.281	92.5309	0	0	0	0	0	0	0	0	0	0	0	0	0	0	0	0	0	0	0	0	0	0	0	64.5314	140.087	178.252	178.022	168.45	168.775	168.037
ydcK	0	0	0	0	31.7628	58.9287	70.0712	54.8427	0	0	0	0	0	0	0	0	0	0	0	0	0	0	0	0	0	0	0	0	0	0	0	0	0	0	0	0	0	0	0	0	0	0	0	0	0	0	0	0	0
minC	347.921	443.851	544.766	579.181	610.714	638.675	656.304	664.304	666.517	665.459	661.866	653.347	639.069	618.425	587.652	546.269	499.499	450.473	401.155	355.529	316.295	282.327	251.788	222.948	195.198	167.9	139.657	111.113	84.755	59.6755	36.2992	15.8594	0	0	0	0	0	0	0	0	0	0	0	0	0	0	0	0	0
nudH	74.1967	145.254	199.102	241.971	278.46	310.21	336.831	353.553	365.896	376.392	379.268	376.605	373.295	366.056	351.223	330.426	305.086	274.607	240.644	207.326	177.061	150.273	127.852	109.965	95.1059	82.0837	69.9185	57.7617	45.8698	34.4959	23.5865	13.8848	5.66975	0	0	0	0	0	0	0	0	0	0	0	0	0	0	0	0
ycaL	0	0	0	0	0	24.2639	41.2396	49.0767	50.6306	49.9414	51.5878	56.1706	63.3207	72.4226	79.4452	82.4881	82.6767	79.9817	72.7249	63.3734	55.0164	46.9564	39.1693	34.1987	31.7183	29.2155	26.7466	25.0613	22.8203	19.3827	16.2813	13.6907	10.9321	8.58455	7.01368	5.29809	3.58607	0	0	0	0	0	0	0	0	0	0	0	0
ybaQ	26.9957	21.866	36.6173	44.58	58.3538	71.2444	78.4083	76.4145	72.0041	71.1341	72.7734	76.7765	83.5921	91.273	94.7778	93.2831	89.3578	83.0838	74.4257	66.2034	59.6979	53.6008	48.708	45.5545	42.6265	39.4582	36.2692	32.0115	26.6814	21.3111	16.2883	12.2439	9.85338	8.42064	7.26882	6.50157	5.4232	3.50592	0	0	0	0	0	0	0	0	0	0	0
yqcD	14	34.3609	47.4283	63.8851	80.8213	95.4906	111.091	124.396	132.456	135.948	135.345	132.765	129.295	125.707	122.657	119.623	114.557	107.55	99.2287	90.1524	81.309	73.4202	67.0904	61.8033	56.4254	50.5678	44.5322	37.484	29.9272	23.4222	17.9931	13.324	10.3913	9.13682	8.03619	6.98963	6.13034	4.77187	0	0	0	0	0	0	0	0	0	0	0
emrE	0	0	0	0	30.0319	59.0485	70.6271	61.2173	50.6348	44.0191	38.0478	38.6289	45.3089	52.5963	57.9595	61.3205	64.8101	69.8903	75.1809	81.7607	89.6596	93.5594	92.474	89.1658	82.815	74.3138	66.9896	60.2907	53.089	46.4818	40.0818	33.7335	28.8428	25.7434	23.5471	21.9513	20.6842	18.9308	15.9461	12.1586	8.46898	4.45532	0	0	0	0	0	0	0
ybaK	66.0466	49.0258	40.8612	21.4628	3.14342	0	3.03523	8.40534	13.2556	17.1851	17.3373	15.204	15.1151	17.8388	21.54	25.8076	31.6843	37.459	41.3527	44.0559	46.495	46.5809	44.6548	43.1697	41.4649	38.7754	36.2993	33.8804	29.5805	24.132	19.5242	15.7515	12.8578	12.0217	12.7714	13.1463	12.5878	11.3389	9.44102	6.96522	4.44139	0	0	0	0	0	0	0	0
allD	0	0	0	0	0	0	0	0	0	0	0	0	0	0	0	0	0	0	3.94981	12.6964	22.4775	30.9022	37.5183	41.0286	40.918	39.2021	38.0778	37.9145	37.111	35.3242	32.9392	29.6073	25.6231	22.2226	19.5986	17.6187	16.3472	15.3388	14.0524	12.7331	11.3803	9.71389	8.22425	6.94671	5.37327	3.71066	0	0	0
ycgK	26.2017	37.0937	53.5554	70.0935	86.7072	103.893	118.445	124.354	123.726	121.672	118.505	115.8	114.913	115.397	114.086	108.914	101.064	91.2845	78.999	66.4021	56.0593	47.0366	38.6042	32.2621	27.1731	21.5678	16.0465	11.4341	7.33635	3.81905	0	0	0	0	0	0	0	0	0	0	0	0	0	0	0	0	0	0	0
yggH	467.918	483.524	513.404	443.489	375.41	322.531	279.813	245.729	220.464	202.53	190.761	184.554	180.548	176.775	170.006	157.35	141.002	123.356	104.446	87.4452	74.3034	62.9856	52.803	44.4302	37.0802	30.2129	24.1231	18.1681	12.6091	6.86249	0	0	0	0	0	0	0	0	0	0	0	0	0	0	0	0	0	0	0
ycaI	0	20.3367	20.8483	13.1878	5.45188	0	0	0	5.987	10.4949	11.4362	11.5308	13.0796	18.3004	26.1648	33.8798	39.6017	43.0093	42.7016	40.0645	37.902	36.3165	34.757	33.7496	32.6468	30.5847	27.632	24.1707	20.8224	17.757	15.5365	14.5969	14.4498	14.6282	15.3953	15.7649	14.9298	13.4261	11.0027	7.58076	3.83221	0	0	0	0	0	0	0	0
allA	0	0	0	0	0	0	0	0	0	0	4.29686	9.92754	18.2418	27.6375	33.9781	38.7428	43.4546	47.4228	49.7716	51.9597	53.7484	54.1008	53.1455	51.2278	47.8597	43.4146	38.9375	34.2062	29.9571	26.8514	24.7786	23.3425	22.6341	21.8923	20.5762	18.8826	16.5046	13.6131	11.1884	9.3542	7.49057	5.98653	4.78582	0	0	0	0	0	0
nfnB	129.076	122.592	133.153	114.183	103.334	91.4597	79.7479	67.8545	57.3837	51.5519	51.8007	57.1336	64.5091	72.9825	80.7678	85.688	87.9641	88.7585	88.0489	85.9475	83.0827	79.0166	74.0448	68.5125	61.9399	54.7581	47.9546	41.2411	34.847	29.9814	26.3862	23.7172	22.3608	21.4617	20.0991	18.3982	15.9598	12.542	8.92272	5.61497	0	0	0	0	0	0	0	0	0
ahpF	0	0	0	0	0	0	0	0	0	0	0	0	0	0	0	0	0	0	0	0	0	0	0	4.02538	11.9548	19.3246	25.511	31.2257	34.1342	33.8212	33.403	33.1601	32.0512	29.7641	26.9035	23.7651	21.0377	19.4461	18.2061	16.9006	15.6008	13.5084	10.5056	7.83246	5.59871	3.48125	0	0	0
ylbG	37.6583	0	0	0	0	0	0	0	5.54782	5.53314	0	0	9.36529	19.6538	32.716	45.876	54.2573	58.5656	60.7468	60.5291	59.2132	58.0783	55.8797	52.197	47.287	41.2381	35.3513	30.6512	27.1503	25.0414	24.2311	23.1603	21.5674	19.7189	16.8334	12.7296	9.13606	6.25872	3.68754	0	3.73563	4.25076	4.51522	4.62459	3.18156	0	0	0	0
dsbG	0	0	0	0	0	26.0222	39.1003	41.698	41.3592	39.9484	40.2553	46.7664	58.2826	70.7074	82.6374	93.0871	101.239	104.995	104.732	102.279	97.9382	91.2203	85.5038	81.4159	77.0211	73.4648	70.7599	66.3605	60.6322	55.3072	48.966	42.2702	37.1277	33.0472	29.1718	25.741	22.3069	18.0138	13.094	7.54963	0	0	0	0	0	0	0	0	0
ldhA	0	0	32.5066	81.8168	130.674	173.461	206.229	226.512	243.122	258.708	271.224	281.848	290.021	292.182	286.521	275.437	261.662	245.04	227.98	214.001	201.882	189.255	178.253	167.726	155.603	143.76	132	118.507	104.984	91.327	75.703	60.6613	47.5752	34.7596	23.0817	13.8296	4.90724	0	0	0	0	0	0	0	0	0	0	0	0
mug	0	0	0	14.4476	51.3661	82.6465	110.175	127.827	139.574	151.761	161.428	168.827	176.506	182.914	184.909	183.291	179.073	170.979	158.75	145.202	131.837	117.649	104.159	93.1898	82.9916	72.7387	63.9989	56.1407	47.6105	39.242	31.6688	24.1298	17.2005	11.7311	7.57072	4.44766	0	0	0	0	0	0	0	0	0	0	0	0	0
ycbK	2181.97	2605.45	2969.39	2854.7	2659.38	2459.41	2266.83	2102.18	1980.63	1892.32	1819.06	1745.74	1660.31	1554.19	1433.85	1304.27	1171.93	1046.79	932.668	827.702	731.208	642.236	556.312	474.657	400.194	332.508	269.398	211.412	154.275	97.3645	41.6592	0	0	0	0	0	0	0	0	0	0	0	0	0	0	0	0	0	0
nhaA	42.0469	51.0431	64.7453	71.2754	80.4052	94.8635	107.257	116.193	125.211	130.907	132.718	135.809	138.174	136.916	133.52	127.303	116.641	104.293	91.5018	78.8634	67.5009	57.6237	48.7612	41.5676	35.2791	29.374	24.163	19.0819	14.0129	9.61248	6.12639	3.5625	0	0	0	0	0	0	0	0	0	0	0	0	0	0	0	0	0
sodC	0	0	0	0	44.4293	87.0891	120.895	145.393	163.422	180.403	195.721	208.061	217.374	221.831	219.076	209.483	195.645	178.694	159.982	141.365	124.156	108.87	95.8392	85.0874	76.6178	69.0692	60.4579	51.0595	41.2873	30.3763	19.81	11.9821	6.41807	0	0	0	0	0	0	0	0	0	0	0	0	0	0	0	0
tatE	40.0619	116.519	172.479	205.577	232.951	246.84	244.281	229.522	217.397	206.879	193.381	185.272	182.112	180.362	179.754	179.52	177.335	174.024	168.359	159.579	149.734	138.823	126.255	113.609	101.517	88.8547	76.3655	65.1799	55.5746	47.6577	42.1483	38.2927	34.574	30.2319	25.1351	18.9849	12.4974	6.45118	0	0	0	0	0	0	0	0	0	0	0
yagT	94.7963	75.3479	80.5873	65.2401	69.0229	78.2108	86.1369	90.7506	93.9781	94.2061	93.2987	95.2303	98.4584	100.082	99.1699	94.1848	84.6183	72.2544	59.1966	47.5944	39.6872	34.7774	31.0964	27.9285	24.661	20.2088	15.242	11.4749	9.20115	7.60779	6.63308	6.16719	5.08524	3.29183	0	0	0	0	0	0	0	0	0	0	0	0	0	0	0
cbpA	61.2033	108.201	155.187	188.408	217.256	253.769	284.079	310.952	351.723	401.507	452.236	510.079	570.078	620.322	657.549	678.47	680.677	666.724	638.477	599.529	557.691	514.512	470.505	428.944	389.943	350.713	313.084	278.205	245.807	217.248	193.828	173.968	156.32	139.572	120.852	98.95	74.0282	49.3465	25.0549	0	0	0	0	0	0	0	0	0	0
yddH	16.9207	57.1586	85.8919	108.051	121.555	124.816	120.878	109.847	99.1778	93.5479	90.0698	88.9047	90.5524	91.7246	90.4876	86.9257	80.9662	74.0121	66.8223	58.7148	50.5859	43.4524	36.2926	28.9945	23.1253	19.3026	16.5529	14.2672	12.9688	12.3609	11.1306	9.24361	7.93506	6.79199	4.95033	0	0	0	0	0	0	0	0	0	0	0	0	0	0
yneK	32.2402	65.2902	103.84	133.267	160.501	181.816	186.493	178.966	171.39	163.795	158.476	160.898	167.735	173.696	175.492	170.651	159.118	142.307	121.962	102.644	86.7691	73.0401	62.4159	55.4476	49.0088	42.1233	36.0295	29.3886	21.7002	14.7199	9.11586	4.51589	0	0	0	0	0	0	0	0	0	0	0	0	0	0	0	0	0
U139	49.7885	49.4463	57.5977	54.3406	55.5612	56.919	57.2008	54.7547	54.3465	56.8775	61.6727	69.4376	77.5372	83.0593	84.4404	79.986	71.0031	60.5312	49.3173	38.7269	31.2276	25.834	21.2406	17.8763	15.6062	13.9142	13.1984	12.776	11.909	10.8626	9.25016	7.04063	5.18358	4.23618	3.39876	0	0	0	0	0	0	0	0	0	0	0	0	0	0
fdrA	0	0	0	0	0	0	0	5.0306	5.92049	6.2825	7.38751	8.74208	12.2892	18.7076	25.489	31.4399	36.6526	40.3268	41.6755	41.3214	40.1989	38.2523	35.8203	33.5181	31.3627	28.9455	26.6226	24.7093	22.8077	21.1005	20.033	18.981	17.4177	16.0155	14.4183	12.2711	10.6864	10.188	9.56503	9.122	9.14174	7.99332	5.30838	0	0	0	0	0	0
yaiX	42.6484	58.231	73.7089	83.2532	91.0681	100.563	108.774	113.821	118.589	124.062	128.975	134.669	140.897	144.371	142.723	135.718	123.691	107.043	88.5058	71.9341	58.3926	47.4691	40.7716	37.5324	34.414	30.7852	27.465	22.8805	16.7029	11.2329	7.29813	4.61835	3.59026	4.08994	4.90707	5.21178	4.62754	0	0	0	0	0	0	0	0	0	0	0	0
wrbA	0	0	0	0	0	62.3436	114.882	157.255	197.782	234.144	265.739	298.166	334.33	369.353	398.643	420.243	432.65	434.37	426.487	413.745	398.606	380.742	361.829	342.683	322.125	301.068	280.208	258.285	235.368	210.975	184.202	156.624	130.121	105.171	83.2042	63.9954	45.6513	27.9142	10.9877	0	0	0	0	0	0	0	0	0	0
yahC	0	0	0	0	0	0	0	0	0	0	0	0	0	0	0	0	0	0	0	5.34161	15.6672	25.5211	33.1993	39.4387	41.9515	40.7478	39.4295	39.0702	38.6824	37.1567	34.9592	32.302	29.4847	27.0579	25.2477	23.357	20.8639	18.0987	15.5806	12.818	9.85975	7.6432	5.85194	3.89571	0	0	0	0	0
borD	424.368	470.166	519.184	476.356	426.903	382.389	348.786	318.164	286.475	260.495	236.297	212.991	194.927	180.274	166.159	153.341	141.329	128.049	113.344	98.7788	85.5246	72.296	61.0918	53.5923	47.4273	40.7468	35.4258	29.6836	21.9669	14.7695	9.14035	4.54897	0	0	0	0	0	0	0	0	0	0	0	0	0	0	0	0	0
ydeI	0	0	0	0	0	0	0	0	0	0	0	0	0	0	15.8479	27.963	40.4538	52.3229	60.8261	66.2919	69.6666	70.204	69.3951	68.9822	68.7631	68.8266	69.6874	70.5122	70.017	68.8663	67.2712	64.9647	62.2878	59.8492	57.3168	54.11	50.8318	47.9752	44.8642	41.1276	37.3261	32.6004	26.1536	19.4058	13.2072	7.286	0	0	0
rob	147.725	262.334	355.264	419.394	468.254	508.487	535.058	558.781	589.261	620.155	645.543	664.857	672.841	666.599	648.065	619.087	582.25	538.907	489.505	437.734	387.411	339.903	297.53	263.471	236.574	213.932	192.971	172.046	149.321	124.308	99.2247	77.1786	58.9042	43.2738	30.1436	18.194	4.57054	0	0	0	0	0	0	0	0	0	0	0	0
ycbW	125.404	155.584	191.432	204.428	216.35	220.145	218.175	207.36	189.797	173.805	163.853	157.581	154.77	157.369	159.883	158.176	155.151	151.859	145.248	137.503	130.69	123.357	115.355	107.877	100.436	93.2724	86.4435	79.0017	71.4464	64.3502	56.7162	48.9199	41.8127	35.2129	28.3466	21.0271	14.2271	8.54913	0	0	0	0	0	0	0	0	0	0	0
ahpC	15.9036	48.6337	70.3085	86.8261	102.798	110.67	112.283	107.677	101.784	97.6733	93.5707	91.6121	92.8652	93.7002	92.1061	88.4899	81.9943	73.9859	65.6146	57.7509	51.485	47.6182	45.084	43.1692	41.3138	38.6253	34.6758	29.6648	24.6488	20.419	17.5814	16.2136	16.2048	16.5387	16.3009	14.9648	12.1401	7.94678	3.23923	0	0	0	0	0	0	0	0	0	0
pmrD	0	24.5812	52.2842	77.3189	103.968	124.74	131.951	132.613	129.462	119.852	107.629	96.9934	85.6353	75.8973	68.3389	60.9906	55.0953	52.4138	50.8853	50.9729	53.8137	55.5388	55.1123	53.8988	51.1349	46.424	42.1811	38.7441	35.3261	31.6964	28.1083	24.6548	20.889	16.808	13.4819	10.8163	7.71886	4.94778	3.22359	0	0	0	0	0	0	0	0	0	0
lolA	0	0	0	0	0	11.4338	18.945	18.2832	12.2356	0	0	0	0	0	0	0	0	0	0	0	0	0	0	0	0	0	0	0	0	0	0	0	0	0	0	0	0	0	0	0	0	0	0	0	0	0	0	0	0
b0332	0	0	0	0	0	0	0	0	0	0	5.92829	13.9783	21.8565	30.1769	39.2468	46.4019	50.7502	53.6578	54.7367	52.4926	47.1405	40.5588	33.8623	27.5143	22.7028	20.2994	19.438	19.2366	19.1709	18.7163	17.5908	16.1701	14.4353	12.9544	12.3672	11.8527	10.651	9.36852	7.72118	4.93164	0	0	0	0	0	0	0	0	0
marC	104.628	119.85	140.909	137.14	142.921	147.046	147.718	150.405	155.754	161.283	167.302	174.792	181.878	187.006	188.618	188.606	187.009	181.309	172.124	162.187	150.474	136.549	124.596	115.774	107.777	100.645	95.2597	88.4986	78.3349	67.1436	56.5113	45.7704	36.2892	29.7174	24.6041	19.3104	14.0648	8.76351	0	0	0	0	0	0	0	0	0	0	0
Empty	0	0	0	0	0	0	0	0	0	0	0	0	0	0	0	0	0	0	0	0	0	0	0	0	0	0	0	0	0	0	0	0	0	0	0	0	0	0	0	0	0	0	0	0	0	0	0	0	0
sulA	24.6578	18.5287	17.1401	13.7987	17.9452	27.4649	36.7016	41.3641	42.2374	38.6654	32.1042	26.913	26.1088	29.1224	33.3472	38.6638	43.4444	47.324	49.2472	50.3062	51.8243	52.6995	51.8776	50.3908	47.9791	43.7349	39.0345	35.0636	31.7867	29.389	27.8044	26.3589	24.5505	22.1748	19.2299	16.0969	13.4228	11.3272	9.63822	8.42204	7.15807	5.33826	0	0	0	0	0	0	0
ycdN	0	11.831	35.006	62.45	88.2702	109.306	122.16	127.036	132.975	142.375	153.572	169.465	188.262	201.686	207.861	207.905	200.729	187.259	172.472	158.699	145.198	132.949	122.848	113.032	102.091	91.9319	82.0458	70.4361	58.546	47.7484	36.3456	24.8229	15.9909	9.44959	3.47722	0	0	0	0	0	0	0	0	0	0	0	0	0	0
yccE	0	0	0	12.1601	36.8468	57.1618	72.0668	79.2424	79.6213	77.437	76.2191	77.8081	81.0714	84.492	85.9625	82.9593	75.6467	66.0929	55.0473	43.8781	34.5502	27.4545	22.1122	18.9155	17.3633	16.1207	14.1237	11.1999	7.58752	3.61527	0	0	0	0	0	0	0	0	0	0	0	0	0	0	0	0	0	0	0
hscB	0	0	0	0	0	0	0	0	0	0	0	0	0	0	0	0	0	0	0	0	0	0	0	0	3.23566	10.241	17.2621	23.6743	29.9217	33.0875	32.6167	31.705	30.72	29.2016	27.6593	26.0752	24.0223	21.4346	18.519	15.5562	12.7448	10.0939	8.02077	6.67212	5.4558	4.05239	0	0	0
sanA	0	0	0	0	0	0	5.70128	15.1846	22.1409	27.2235	32.2673	37.2072	40.1539	44.4556	51.759	58.8739	64.2494	70.4149	75.8662	77.9598	79.0705	79.8031	78.4537	75.5483	72.4513	68.4125	62.75	56.3091	50.1613	44.9302	41.017	38.7812	38.1135	37.8229	36.37	33.2767	29.1734	24.2326	19.0514	14.8988	11.2711	7.58809	3.75779	0	0	0	0	0	0
b0373	0	7.54364	22.4872	37.6663	50.195	62.2458	70.8857	72.9404	74.4328	78.3048	81.4386	84.9668	90.1826	93.341	91.4271	85.1766	75.1845	62.6214	50.2784	40.0696	31.9643	25.6047	20.7672	16.8633	13.8097	11.6367	10.5015	9.74413	8.94937	7.72032	6.03691	4.19727	0	0	0	0	0	0	0	0	0	0	0	0	0	0	0	0	0
slyA	129.74	186.228	237.597	266.552	289.279	309.525	320.891	325.231	324.363	317.463	306.992	293.953	278.401	261.155	242.18	220.54	197.821	176.053	154.654	134.277	116.722	101.188	86.2644	73.0359	61.294	49.9834	39.9759	31.1985	22.8816	15.5168	9.64774	4.09619	0	0	0	0	0	0	0	0	0	0	0	0	0	0	0	0	0
syd	44.5619	62.2857	77.8585	83.5887	88.6457	90.2903	90.7132	91.5258	93.2946	98.0896	102.264	103.667	105.776	107.96	107.873	107.703	108.716	106.777	102.038	96.7546	90.4591	82.8407	75.9775	70.1815	64.5775	59.1021	53.5624	47.8188	41.7775	35.4757	29.6594	25.216	21.9514	20.0403	19.7062	19.7065	19.0194	17.4647	14.6175	10.8347	7.45106	4.93407	3.73673	4.14377	4.8059	4.62044	3.89068	0	0
ybhQ	203.685	204.576	217.829	192.716	172.247	159.295	157.583	162.138	175.635	198.19	218.584	229.881	234.009	229.387	215.89	200.635	187.75	175.07	162.416	149.839	134.825	116.54	97.1097	79.1579	63.8748	51.9027	43.4862	38.1277	33.6594	28.9282	24.9347	21.8412	18.7698	15.8062	13.0461	9.79887	5.47891	0	0	0	0	0	0	0	0	0	0	0	0
slt	0	16.5207	31.3502	37.1655	39.7655	40.6292	40.3221	44.5048	57.401	74.0252	88.7191	99.9212	109.586	115.897	118.29	119.837	121.368	119.1	113.484	106.686	98.083	87.8865	77.9374	68.8496	60.2986	52.8981	46.2067	40.8497	36.6901	32.8216	28.6407	24.5317	20.2522	15.8754	12.0223	9.34601	8.29432	7.81734	7.11325	6.76108	6.1195	4.20288	0	0	0	0	0	4.10179	4.95417
yojI	289.12	294.693	339.304	333.382	358.548	372.255	371.139	356.712	331.38	300.521	271.317	249.51	235.559	228.736	228.666	233.24	239.137	243.032	242.076	235.329	222.967	204.978	184.563	164.488	145.092	127.813	113.579	101.193	89.4002	78.0924	66.6934	55.5154	44.1964	33.0249	22.9258	13.5543	4.51363	0	0	0	0	0	0	0	0	0	0	0	0
fhuC	0	0	0	0	0	13.2335	34.0294	50.8871	61.3993	65.7083	67.6567	67.7955	67.1426	71.1339	78.4604	85.6076	92.7746	97.2013	96.1988	92.0684	85.6632	76.6932	67.9966	60.4051	52.2582	44.5484	39.0809	34.7196	30.9037	28.4534	27.5466	26.5521	24.8803	23.3294	22.0265	19.8155	16.5665	13.5974	10.9296	8.25746	6.16573	5.55082	5.77446	6.34939	7.10466	8.21577	9.49734	10.353	11.1861
ycgN	388.457	439.348	479.638	444.732	409.989	372.712	342.577	326.41	318.97	317.766	322.25	328.242	333.876	335.854	335.631	333.857	326.945	312.959	295.846	274.864	248.68	220.265	193.16	167.689	143.766	123.354	108.343	96.6544	85.8174	77.0408	70.0354	62.135	53.5391	45.8138	38.1352	29.3654	20.466	12.3895	4.61721	0	0	0	0	0	0	0	0	0	0
ybhA	103.445	55.9377	58.0459	30.0325	36.3226	40.7289	39.5693	39.4739	42.453	44.7683	46.2375	48.7813	50.981	52.2656	55.2606	62.0331	69.982	75.3632	79.0638	80.778	77.7675	71.5243	65.5675	59.0148	51.3342	45.1629	40.5425	36.1055	32.8841	31.5133	30.8274	30.4566	30.3815	29.3918	27.4328	24.5655	20.6027	16.4036	13.2896	11.158	10.0254	10.3764	11.4109	12.4914	13.5086	14.5522	15.2676	15.4113	14.435
lacZ	0	0	7.8108	23.1209	32.3038	38.1174	44.8845	50.6768	59.4024	71.4071	80.5897	84.6604	87.369	87.6653	86.6837	87.4378	88.8016	87.5257	84.4041	78.6783	68.9278	58.2686	49.9969	43.4075	38.7087	37.7227	38.3987	37.7542	36.2318	34.4337	30.6097	25.4153	21.0083	17.7911	15.2731	14.0198	13.6991	13.7402	13.6326	13.4101	13.4487	13.9596	14.106	13.3712	11.8504	9.31048	6.21845	3.27453	0
nfrB	122.428	112.118	110.934	84.5003	65.4953	47.4632	40.8098	43.356	51.3898	63.0752	76.9211	87.1262	94.1149	100.324	106.012	110.278	114.267	116.702	115.693	110.877	103.362	93.8144	82.6113	70.8188	60.2344	51.9214	44.8752	39.4015	36.2414	33.9606	30.8242	27.9804	25.7413	22.8397	19.5462	16.7745	14.6158	12.7117	11.0809	10.1773	9.87922	8.66474	6.5279	4.96895	3.85084	3.13128	3.95121	5.96587	7.18679
ybiN	149.949	193.889	226.462	224.934	215.176	211.2	213.024	218.709	229.971	241.371	244.134	237.618	226.661	211.554	195.242	181.613	170.245	157.874	144.023	127.781	108.179	87.2623	67.4908	50.2672	37.1944	29.6073	25.8119	23.9682	23.2812	22.1921	19.1724	14.7772	10.2501	5.34917	0	0	0	0	0	0	0	0	0	0	0	0	0	0	0
yadG	19.0333	62.8905	93.0035	118.956	136.611	145.905	151.299	152.631	155.197	160.511	163.584	163.424	161.609	154.436	142.433	128.61	112.6	94.3945	77.1289	61.4006	46.9036	35.0973	25.8029	17.8265	11.288	6.30957	0	0	0	0	0	0	0	0	0	0	0	0	0	0	0	0	0	4.49382	6.5648	7.79687	7.91171	6.99694	5.18978
hisQ	117.184	112.125	130.173	124.612	129.179	138.297	148.388	153.141	156.378	161.121	164.094	165.27	165.939	163.113	154.15	140.625	123.499	103.216	83.0137	65.3123	50.2047	37.8857	28.8546	22.8041	18.6998	15.9909	14.6628	14.1277	12.7373	10.3297	7.9452	5.44715	0	0	0	0	0	0	0	0	4.34798	6.49195	6.61151	6.04318	4.31948	0	0	3.5937	4.42127
oppB	51.7557	67.1688	82.4549	87.2872	89.3752	94.3644	100.932	108.113	117.573	127.941	133.882	134.885	132.894	127.282	118.41	108.852	99.2266	87.4625	74.2989	60.4831	46.0672	32.0373	20.5392	12.3179	7.43355	5.54022	5.11768	4.87785	4.21806	0	0	0	0	0	0	0	0	0	0	0	0	3.27971	3.64067	3.91175	4.75829	5.94471	6.62597	6.29329	5.1192
ycgY	84.6624	95.0899	107.182	103.567	98.1228	96.225	96.8316	97.0417	99.6246	104.584	107.78	110.239	112.354	111.918	109.139	103.826	94.7922	83.2294	70.4724	56.8118	43.684	32.9967	24.151	16.1122	9.59158	5.1274	0	0	0	0	0	0	0	0	0	0	0	0	0	3.78778	4.666	5.38612	6.14709	6.82621	7.62735	8.9778	10.234	10.3356	9.0585
ybiM	0	0	0	0	0	0	0	15.0229	30.0383	41.8264	48.4733	48.177	46.7218	46.9482	48.462	53.5467	62.0024	68.006	70.4863	70.1573	65.8957	58.4944	51.458	45.2822	39.0667	34.824	32.4577	30.1588	28.572	28.4757	27.9672	26.9405	26.2502	24.5833	21.8274	19.015	16.3244	14.2098	13.4317	13.3248	13.5442	13.9556	13.2431	11.4998	9.96044	8.50688	6.82433	6.0684	5.97299
[truncated: 2,579 more rows]
[truncated: 5 more columns]

## Sheet: no Glucose
PA
gene name
rihC	0	0	0	0	0	0	5.20103	5.74368	3.70219	2.66398	2.55003	3.07735	5.023	6.82833	7.45063	6.78094	4.24761	0	0	0	0	0	0	0	0	0	0	0	0	0	0	0	0	0	0	0	0	0	0	0	0	0	0	0	0	0	0	0	0
[truncated: 3,841 more rows]
[truncated: 5 more columns]

## Sheet: no AA
PA
gene name
[truncated: 3,842 more rows]
[truncated: 5 more columns]

## Sheet: Phosphate limited
PA
gene name
[truncated: 3,842 more rows]
[truncated: 5 more columns]

## Sheet: Nitrogen limited
PA
gene name
[truncated: 3,842 more rows]
[truncated: 5 more columns]

## Sheet: Ethanol
PA
gene name
[truncated: 3,842 more rows]
[truncated: 5 more columns]
